# Supplementary material for: Diaqua­bis­(5-carb­oxy-2-ethyl-1H-imidazole-5-carboxyl­ato-κ2 N 3,O 4)zinc trihydrate
Source: Acta Crystallogr Sect E Struct Rep Online. 2011 May 7;67(Pt 6):m717. doi: 10.1107/S160053681101676X (PMC3120609; doi:10.1107/S160053681101676X)
Supplement: Supplementary file 1 [file e-67-0m717-sup1.cif]

##############################################################################
#                                                                            #
# This CIF contains the data in a paper accepted for publication in          #
# Acta Crystallographica Section E. It conforms to the requirements of       #
# Notes for Authors for Acta Crystallographica Section E, and has been       #
# peer reviewed under the auspices of the IUCr Commission on Journals.       #
#                                                                            #
# Full details of the Crystallographic Information File format               #
# are given in the paper "The Crystallographic Information File (CIF):       #
# a New Standard Archive File for Crystallography" by S. R. Hall, F. H.      #
# Allen and I. D. Brown [Acta Cryst. (1991), A47, 655-685].                  #
#                                                                            #
# The current version of the core CIF dictionary is obtainable from          #
# ftp://ftp.iucr.org/pub/cif_core.dic.                                       #
#                                                                            #
# Software is freely available for graphical display of the structure(s)     #
# in this CIF. For information consult the CIF software page                 #
# http://www.iucr.org/resources/cif/software.                                #
#                                                                            #
# This file may be used for bona fide research purposes within the           #
# scientific community so long as proper attribution is given to the journal # 
# article from which it was obtained.                                        #
#                                                                            #
##############################################################################
data_I
_audit_creation_method     SHELXL-97
_chemical_name_systematic
;
Diaquabis(5-carboxy-2-ethyl-1<i>H</i>-imidazole-5-carboxylato-
\k^2^<i>N</i>^3^,<i>O</i>^4^)zinc trihydrate
;
_chemical_name_common     ?
_chemical_formula_moiety     'C14 H18 N4 O10 Zn, 3(H2 O)'
_chemical_formula_sum     'C14 H24 N4 O13 Zn'
_chemical_formula_iupac     '[Zn (C7 H7 N2 O4)2 (H2 O)2], 3H2 O'
_chemical_formula_weight     521.74
_chemical_melting_point     ?
_symmetry_cell_setting     triclinic
_symmetry_space_group_name_H-M     'P -1'
_symmetry_space_group_name_Hall     '-P 1'
loop_
    _symmetry_equiv_pos_as_xyz
    'x, y, z'
    '-x, -y, -z'
_cell_length_a     7.2290(10)
_cell_length_b     8.8959(12)
_cell_length_c     9.3541(15)
_cell_angle_alpha     65.7690(10)
_cell_angle_beta     88.587(2)
_cell_angle_gamma     70.6760(10)
_cell_volume     513.31(13)
_cell_formula_units_Z     1
_cell_measurement_reflns_used     1329
_cell_measurement_theta_min     2.408
_cell_measurement_theta_max     26.466
_cell_measurement_temperature     298(2)
_exptl_crystal_description     block
_exptl_crystal_colour     colorless
_exptl_crystal_size_max     0.24
_exptl_crystal_size_mid     0.22
_exptl_crystal_size_min     0.21
_exptl_crystal_density_diffrn     1.688
_exptl_crystal_density_meas     ?
_exptl_crystal_density_method     'not measured'
_exptl_crystal_F_000     270
_exptl_absorpt_coefficient_mu     1.273
_exptl_absorpt_correction_type     multi-scan
_exptl_absorpt_process_details     '(SADABS; Bruker, 2004)'
_exptl_absorpt_correction_T_min     0.7497
_exptl_absorpt_correction_T_max     0.7758
_exptl_special_details
;
;
_diffrn_ambient_temperature     298(2)
_diffrn_radiation_type     MoK\a
_diffrn_radiation_wavelength     0.71073
_diffrn_radiation_source     'fine-focus sealed tube'
_diffrn_radiation_monochromator     graphite
_diffrn_measurement_device_type     'Bruker SMART 1000 CCD area-detector'
_diffrn_measurement_method     '\f and \w'
_diffrn_detector_area_resol_mean     ?
_diffrn_reflns_number     2676
_diffrn_reflns_av_R_equivalents     0.0152
_diffrn_reflns_av_sigmaI/netI     0.0323
_diffrn_reflns_theta_min     2.41
_diffrn_reflns_theta_max     24.99
_diffrn_reflns_theta_full     24.99
_diffrn_measured_fraction_theta_max     0.981
_diffrn_measured_fraction_theta_full     0.981
_diffrn_reflns_limit_h_min     -8
_diffrn_reflns_limit_h_max     8
_diffrn_reflns_limit_k_min     -8
_diffrn_reflns_limit_k_max     10
_diffrn_reflns_limit_l_min     -10
_diffrn_reflns_limit_l_max     11
_diffrn_standards_number     0
_diffrn_standards_interval_count     ?
_diffrn_standards_interval_time     ?
_diffrn_standards_decay_%     ?
_refine_special_details
;
Refinement of <i>F</i>^2^ against ALL reflections. The weighted <i>R</i>-factor
<i>wR</i> and goodness of fit <i>S</i> are based on <i>F</i>^2^, conventional
<i>R</i>-factors <i>R</i> are based on <i>F</i>, with <i>F</i> set to zero for
negative <i>F</i>^2^. The threshold expression of <i>F</i>^2^ >
\s(<i>F</i>^2^) is used only for calculating <i>R</i>-factors(gt) <i>etc</i>.
and is not relevant to the choice of reflections for refinement.
<i>R</i>-factors based on <i>F</i>^2^ are statistically about twice as large
as those based on <i>F</i>, and <i>R</i>- factors based on ALL data will be
even larger.
;
_reflns_number_total     1774
_reflns_number_gt     1532
_reflns_threshold_expression     I>2\s(I)
_refine_ls_structure_factor_coef     Fsqd
_refine_ls_matrix_type     full
_refine_ls_R_factor_all     0.0508
_refine_ls_R_factor_gt     0.0414
_refine_ls_wR_factor_gt     0.1115
_refine_ls_wR_factor_ref     0.1194
_refine_ls_goodness_of_fit_ref     1.088
_refine_ls_restrained_S_all     1.088
_refine_ls_number_reflns     1774
_refine_ls_number_parameters     152
_refine_ls_number_restraints     0
_refine_ls_hydrogen_treatment     constr
_refine_ls_weighting_scheme     calc
_refine_ls_weighting_details
         'calc w=1/[\s^2^(Fo^2^)+(0.0572P)^2^+0.7163P] where P=(Fo^2^+2Fc^2^)/3'
_atom_sites_solution_hydrogens     geom
_atom_sites_solution_primary     direct
_atom_sites_solution_secondary     difmap
_refine_ls_shift/su_max     0.001
_refine_ls_shift/su_mean     0.000
_refine_diff_density_max     0.450
_refine_diff_density_min     -0.712
_refine_ls_extinction_method     none
_refine_ls_extinction_coef     ?
loop_
    _atom_type_symbol
    _atom_type_description
    _atom_type_scat_dispersion_real
    _atom_type_scat_dispersion_imag
    _atom_type_scat_source
    'C' 'C' 0.0033 0.0016
                         'International Tables Vol C Tables 4.2.6.8 and 6.1.1.4'
    'H' 'H' 0.0000 0.0000
                         'International Tables Vol C Tables 4.2.6.8 and 6.1.1.4'
    'O' 'O' 0.0106 0.0060
                         'International Tables Vol C Tables 4.2.6.8 and 6.1.1.4'
    'N' 'N' 0.0061 0.0033
                         'International Tables Vol C Tables 4.2.6.8 and 6.1.1.4'
    'Zn' 'Zn' 0.2839 1.4301
                         'International Tables Vol C Tables 4.2.6.8 and 6.1.1.4'
_computing_data_collection     'SMART (Bruker, 2004)'
_computing_cell_refinement     'SAINT (Bruker, 2004)'
_computing_data_reduction     'SAINT (Bruker, 2004)'
_computing_structure_solution     'SHELXTL (Sheldrick, 2008)'
_computing_structure_refinement     'SHELXTL (Sheldrick, 2008)'
_computing_molecular_graphics     'SHELXTL (Sheldrick, 2008)'
_computing_publication_material     'SHELXTL (Sheldrick, 2008)'
loop_
    _atom_site_type_symbol
    _atom_site_label
    _atom_site_fract_x
    _atom_site_fract_y
    _atom_site_fract_z
    _atom_site_U_iso_or_equiv
    _atom_site_adp_type
    _atom_site_calc_flag
    _atom_site_refinement_flags
    _atom_site_occupancy
    _atom_site_symmetry_multiplicity
    _atom_site_disorder_assembly
    _atom_site_disorder_group
    Zn Zn1 0.5000 0.5000 0.5000 0.0323(2) Uani d S 1 2 . .
    N N1 0.3641(4) 0.6476(4) 0.6256(3) 0.0279(7) Uani d . 1 1 . .
    N N2 0.2272(4) 0.7940(4) 0.7637(4) 0.0323(7) Uani d . 1 1 . .
    H H2 0.1798 0.8155 0.8413 0.039 Uiso calc R 1 1 . .
    O O1 0.4472(4) 0.7653(3) 0.3230(3) 0.0387(6) Uani d . 1 1 . .
    O O2 0.3323(5) 1.0446(4) 0.2846(3) 0.0471(8) Uani d . 1 1 . .
    O O3 0.1810(4) 1.2103(3) 0.4395(3) 0.0459(7) Uani d . 1 1 . .
    H H3 0.2405 1.1501 0.3944 0.069 Uiso calc R 1 1 . .
    O O4 0.0686(4) 1.1604(4) 0.6715(4) 0.0461(7) Uani d . 1 1 . .
    O O5 0.7784(4) 0.4784(4) 0.5890(4) 0.0511(8) Uani d . 1 1 . .
    H H5C 0.8109 0.5636 0.5848 0.061 Uiso d R 1 1 . .
    H H5D 0.8821 0.3872 0.6159 0.061 Uiso d R 1 1 . .
    O O6 0.1656(5) 0.8359(5) 0.0415(4) 0.0734(11) Uani d . 1 1 . .
    H H6E 0.1063 0.8394 0.1212 0.088 Uiso d R 1 1 . .
    H H6F 0.1745 0.9376 -0.0026 0.088 Uiso d R 1 1 . .
    O O7 0.439(3) 0.987(4) 0.987(3) 0.169(9) Uani d P 0.50 1 . .
    H H7F 0.4629 0.9037 1.0795 0.202 Uiso d PR 0.50 1 . .
    H H7G 0.5168 0.9516 0.9288 0.202 Uiso d PR 0.50 1 . .
    C C1 0.3691(5) 0.8809(5) 0.3702(4) 0.0310(8) Uani d . 1 1 . .
    C C2 0.3209(5) 0.8245(4) 0.5336(4) 0.0274(8) Uani d . 1 1 . .
    C C3 0.2351(5) 0.9175(5) 0.6180(4) 0.0290(8) Uani d . 1 1 . .
    C C4 0.1541(6) 1.1095(5) 0.5770(5) 0.0343(9) Uani d . 1 1 . .
    C C5 0.3068(5) 0.6320(5) 0.7650(4) 0.0304(8) Uani d . 1 1 . .
    C C6 0.3164(6) 0.4663(5) 0.9015(5) 0.0386(9) Uani d . 1 1 . .
    H H6A 0.2978 0.4874 0.9956 0.046 Uiso calc R 1 1 . .
    H H6B 0.4466 0.3783 0.9188 0.046 Uiso calc R 1 1 . .
    C C7 0.1624(8) 0.3961(7) 0.8768(6) 0.0579(13) Uani d . 1 1 . .
    H H7A 0.1874 0.3649 0.7895 0.087 Uiso calc R 1 1 . .
    H H7B 0.0336 0.4849 0.8544 0.087 Uiso calc R 1 1 . .
    H H7C 0.1681 0.2938 0.9706 0.087 Uiso calc R 1 1 . .
loop_
    _atom_site_aniso_label
    _atom_site_aniso_U_11
    _atom_site_aniso_U_22
    _atom_site_aniso_U_33
    _atom_site_aniso_U_12
    _atom_site_aniso_U_13
    _atom_site_aniso_U_23
    Zn1 0.0374(4) 0.0234(3) 0.0368(4) -0.0042(3) 0.0041(3) -0.0184(3)
    N1 0.0294(16) 0.0241(15) 0.0311(16) -0.0060(12) 0.0031(12) -0.0152(13)
    N2 0.0336(17) 0.0309(17) 0.0357(17) -0.0051(14) 0.0058(13) -0.0222(14)
    O1 0.0490(17) 0.0309(14) 0.0351(15) -0.0090(12) 0.0111(12) -0.0174(12)
    O2 0.072(2) 0.0276(15) 0.0381(16) -0.0160(14) 0.0135(15) -0.0120(13)
    O3 0.0598(19) 0.0240(14) 0.0548(19) -0.0083(13) 0.0056(15) -0.0226(14)
    O4 0.0492(18) 0.0328(15) 0.0566(18) -0.0010(13) 0.0059(14) -0.0298(14)
    O5 0.0344(16) 0.0329(16) 0.090(2) -0.0026(12) -0.0071(15) -0.0364(17)
    O6 0.073(2) 0.095(3) 0.055(2) -0.014(2) 0.0122(18) -0.047(2)
    O7 0.15(2) 0.154(14) 0.125(11) -0.022(16) 0.017(16) -0.013(10)
    C1 0.034(2) 0.0264(19) 0.034(2) -0.0091(16) 0.0034(16) -0.0152(16)
    C2 0.0266(18) 0.0230(18) 0.0333(19) -0.0067(14) -0.0006(14) -0.0139(15)
    C3 0.0283(19) 0.0248(18) 0.0352(19) -0.0064(15) 0.0006(15) -0.0162(16)
    C4 0.032(2) 0.0264(19) 0.046(2) -0.0056(16) -0.0028(17) -0.0206(19)
    C5 0.0291(19) 0.0295(19) 0.034(2) -0.0064(15) 0.0017(15) -0.0170(16)
    C6 0.045(2) 0.033(2) 0.033(2) -0.0097(18) 0.0042(18) -0.0130(17)
    C7 0.069(3) 0.058(3) 0.048(3) -0.034(3) 0.004(2) -0.014(2)
_geom_special_details
;
All e.s.d.'s (except the e.s.d. in the dihedral angle between two l.s. planes)
are estimated using the full covariance matrix. The cell e.s.d.'s are taken
into account individually in the estimation of e.s.d.'s in distances, angles
and torsion angles; correlations between e.s.d.'s in cell parameters are only
used when they are defined by crystal symmetry. An approximate (isotropic)
treatment of cell e.s.d.'s is used for estimating e.s.d.'s involving l.s.
planes.
;
loop_
    _geom_bond_atom_site_label_1
    _geom_bond_atom_site_label_2
    _geom_bond_site_symmetry_2
    _geom_bond_distance
    _geom_bond_publ_flag
    Zn1 N1 . 2.104(3) y
    Zn1 N1 2_666 2.104(3) ?
    Zn1 O1 . 2.164(3) y
    Zn1 O1 2_666 2.164(3) ?
    Zn1 O5 . 2.116(3) y
    Zn1 O5 2_666 2.116(3) ?
    N1 C5 . 1.324(5) ?
    N1 C2 . 1.375(4) ?
    N2 C5 . 1.358(5) ?
    N2 C3 . 1.369(5) ?
    N2 H2 . 0.8600 ?
    O1 C1 . 1.243(4) ?
    O2 C1 . 1.277(4) ?
    O3 C4 . 1.286(5) ?
    O3 H3 . 0.8200 ?
    O4 C4 . 1.218(5) ?
    O5 H5C . 0.8501 ?
    O5 H5D . 0.8499 ?
    O6 H6E . 0.8578 ?
    O6 H6F . 0.8502 ?
    O7 O7 2_677 1.05(3) ?
    O7 H7F . 0.8500 ?
    O7 H7G . 0.8500 ?
    C1 C2 . 1.473(5) ?
    C2 C3 . 1.366(5) ?
    C3 C4 . 1.490(5) ?
    C5 C6 . 1.483(5) ?
    C6 C7 . 1.509(6) ?
    C6 H6A . 0.9700 ?
    C6 H6B . 0.9700 ?
    C7 H7A . 0.9600 ?
    C7 H7B . 0.9600 ?
    C7 H7C . 0.9600 ?
loop_
    _geom_angle_atom_site_label_1
    _geom_angle_atom_site_label_2
    _geom_angle_atom_site_label_3
    _geom_angle_site_symmetry_1
    _geom_angle_site_symmetry_3
    _geom_angle
    _geom_angle_publ_flag
    N1 Zn1 N1 . 2_666 180.0 ?
    N1 Zn1 O5 . . 88.97(11) ?
    N1 Zn1 O5 2_666 . 91.03(11) ?
    N1 Zn1 O5 . 2_666 91.03(11) ?
    N1 Zn1 O5 2_666 2_666 88.97(11) ?
    O5 Zn1 O5 . 2_666 180.00(16) ?
    N1 Zn1 O1 . . 78.99(10) ?
    N1 Zn1 O1 2_666 . 101.01(10) ?
    O5 Zn1 O1 . . 91.97(11) ?
    O5 Zn1 O1 2_666 . 88.03(11) ?
    N1 Zn1 O1 . 2_666 101.01(10) ?
    N1 Zn1 O1 2_666 2_666 78.99(10) ?
    O5 Zn1 O1 . 2_666 88.03(11) ?
    O5 Zn1 O1 2_666 2_666 91.97(11) ?
    O1 Zn1 O1 . 2_666 180.00(11) ?
    C5 N1 C2 . . 106.7(3) ?
    C5 N1 Zn1 . . 142.7(3) ?
    C2 N1 Zn1 . . 110.7(2) ?
    C5 N2 C3 . . 108.6(3) ?
    C5 N2 H2 . . 125.7 ?
    C3 N2 H2 . . 125.7 ?
    C1 O1 Zn1 . . 113.8(2) ?
    C4 O3 H3 . . 109.5 ?
    Zn1 O5 H5C . . 125.6 ?
    Zn1 O5 H5D . . 124.4 ?
    H5C O5 H5D . . 108.7 ?
    H6E O6 H6F . . 102.5 ?
    O7 O7 H7F 2_677 . 88.8 ?
    O7 O7 H7G 2_677 . 79.9 ?
    H7F O7 H7G . . 108.8 ?
    O1 C1 O2 . . 123.1(3) ?
    O1 C1 C2 . . 118.0(3) ?
    O2 C1 C2 . . 118.9(3) ?
    C3 C2 N1 . . 109.7(3) ?
    C3 C2 C1 . . 131.9(3) ?
    N1 C2 C1 . . 118.5(3) ?
    C2 C3 N2 . . 105.4(3) ?
    C2 C3 C4 . . 132.7(4) ?
    N2 C3 C4 . . 121.8(3) ?
    O4 C4 O3 . . 124.9(4) ?
    O4 C4 C3 . . 119.8(4) ?
    O3 C4 C3 . . 115.4(3) ?
    N1 C5 N2 . . 109.7(3) ?
    N1 C5 C6 . . 126.4(3) ?
    N2 C5 C6 . . 123.8(3) ?
    C5 C6 C7 . . 112.4(3) ?
    C5 C6 H6A . . 109.1 ?
    C7 C6 H6A . . 109.1 ?
    C5 C6 H6B . . 109.1 ?
    C7 C6 H6B . . 109.1 ?
    H6A C6 H6B . . 107.9 ?
    C6 C7 H7A . . 109.5 ?
    C6 C7 H7B . . 109.5 ?
    H7A C7 H7B . . 109.5 ?
    C6 C7 H7C . . 109.5 ?
    H7A C7 H7C . . 109.5 ?
    H7B C7 H7C . . 109.5 ?
loop_
    _geom_torsion_atom_site_label_1
    _geom_torsion_atom_site_label_2
    _geom_torsion_atom_site_label_3
    _geom_torsion_atom_site_label_4
    _geom_torsion_site_symmetry_1
    _geom_torsion_site_symmetry_2
    _geom_torsion_site_symmetry_3
    _geom_torsion_site_symmetry_4
    _geom_torsion
    _geom_torsion_publ_flag
    N1 Zn1 N1 C5 2_666 . . .  6E1(10)
                                     ?
    O5 Zn1 N1 C5 . . . . -87.4(4) ?
    O5 Zn1 N1 C5 2_666 . . . 92.6(4) ?
    O1 Zn1 N1 C5 . . . . -179.6(4) ?
    O1 Zn1 N1 C5 2_666 . . . 0.4(4) ?
    N1 Zn1 N1 C2 2_666 . . .  -13E1(10)
                                       ?
    O5 Zn1 N1 C2 . . . . 90.9(2) ?
    O5 Zn1 N1 C2 2_666 . . . -89.1(2) ?
    O1 Zn1 N1 C2 . . . . -1.3(2) ?
    O1 Zn1 N1 C2 2_666 . . . 178.7(2) ?
    N1 Zn1 O1 C1 . . . . 1.4(3) ?
    N1 Zn1 O1 C1 2_666 . . . -178.6(3) ?
    O5 Zn1 O1 C1 . . . . -87.2(3) ?
    O5 Zn1 O1 C1 2_666 . . . 92.8(3) ?
    O1 Zn1 O1 C1 2_666 . . .  17E1(10)
                                      ?
    Zn1 O1 C1 O2 . . . . 177.7(3) ?
    Zn1 O1 C1 C2 . . . . -1.1(4) ?
    C5 N1 C2 C3 . . . . -0.4(4) ?
    Zn1 N1 C2 C3 . . . . -179.3(2) ?
    C5 N1 C2 C1 . . . . -179.8(3) ?
    Zn1 N1 C2 C1 . . . . 1.3(4) ?
    O1 C1 C2 C3 . . . . -179.4(4) ?
    O2 C1 C2 C3 . . . . 1.8(6) ?
    O1 C1 C2 N1 . . . . -0.1(5) ?
    O2 C1 C2 N1 . . . . -178.9(3) ?
    N1 C2 C3 N2 . . . . 0.2(4) ?
    C1 C2 C3 N2 . . . . 179.6(4) ?
    N1 C2 C3 C4 . . . . -177.8(4) ?
    C1 C2 C3 C4 . . . . 1.5(7) ?
    C5 N2 C3 C2 . . . . 0.0(4) ?
    C5 N2 C3 C4 . . . . 178.3(3) ?
    C2 C3 C4 O4 . . . . 173.7(4) ?
    N2 C3 C4 O4 . . . . -4.1(5) ?
    C2 C3 C4 O3 . . . . -5.9(6) ?
    N2 C3 C4 O3 . . . . 176.3(3) ?
    C2 N1 C5 N2 . . . . 0.4(4) ?
    Zn1 N1 C5 N2 . . . . 178.7(3) ?
    C2 N1 C5 C6 . . . . 177.6(3) ?
    Zn1 N1 C5 C6 . . . . -4.1(6) ?
    C3 N2 C5 N1 . . . . -0.3(4) ?
    C3 N2 C5 C6 . . . . -177.5(3) ?
    N1 C5 C6 C7 . . . . -73.4(5) ?
    N2 C5 C6 C7 . . . . 103.4(4) ?
loop_
    _geom_hbond_atom_site_label_D
    _geom_hbond_atom_site_label_H
    _geom_hbond_atom_site_label_A
    _geom_hbond_site_symmetry_A
    _geom_hbond_distance_DH
    _geom_hbond_distance_HA
    _geom_hbond_distance_DA
    _geom_hbond_angle_DHA
    N2 H2 O6 1_556 0.86 1.95 2.778(4) 161
    O3 H3 O2 . 0.82 1.65 2.465(4) 172
    O5 H5C O3 2_676 0.85 1.95 2.785(4) 167
    O5 H5D O4 1_645 0.85 1.88 2.713(4) 166
    O6 H6E O4 2_576 0.86 2.29 3.145(5) 175
    O6 H6F O7 1_554 0.85 2.09 2.664(17) 125
    O7 H7F O1 1_556 0.85 2.12 2.93(3) 160
    O7 H7G O2 2_676 0.85 2.24 3.06(3) 160
data_global
_journal_date_recd_electronic     2011-04-23
_journal_date_accepted     2011-05-03
_journal_name_full     'Acta Crystallographica, Section E'
_journal_year     2011
_journal_volume     67
_journal_issue      6
_journal_page_first     m717
_journal_page_last     m717
_journal_paper_category     QM
_journal_coeditor_code     XU5200
_publ_contact_author_name     'Zhang, Gang'
_publ_contact_author_address
;
Department of Chemistry and Chemical Engineering,
Henan University of Urban Construction,
Pingdingshan, Henan, 467044, P.R. China.
;
_publ_contact_author_email     zhanghn1010@163.com
_publ_contact_author_fax      8603752089043
_publ_contact_author_phone      8603752089043
_publ_section_title
;\
Diaquabis(5-carboxy-2-ethyl-1<i>H</i>-imidazole-5-carboxylato-\
\k^2^<i>N</i>^3^,<i>O</i>^4^)zinc trihydrate
;
loop_
    _publ_author_name
    _publ_author_address
    'Zhang, Gang'
;
Department of Chemistry and Chemical Engineering
Henan University of Urban Construction
Pingdingshan
Henan 467044
People's Republic of China
;
