# Supplementary material for: Diaqua­bis­(5-carb­oxy-2-ethyl-1H-imidazole-5-carboxyl­ato-κ2 N 3,O 4)zinc trihydrate
Source: Acta Crystallogr Sect E Struct Rep Online. 2011 May 7;67(Pt 6):m717. doi: 10.1107/S160053681101676X (PMC3120609; doi:10.1107/S160053681101676X)
Supplement: Supplementary file 2 [file e-67-0m717-Isup2.hkl]

# 
# h,k,l, Fc-squared, Fo-squared, sigma(Fo-squared) and status flag 
# 
data_I
_shelx_title ' 100329c in P-1' 
_shelx_refln_list_code          4 
_shelx_F_calc_maximum      134.01 
_exptl_crystal_F_000       270.00 
_reflns_d_resolution_high  0.8411 
 
loop_ 
 _symmetry_equiv_pos_as_xyz 
 'x, y, z' 
 '-x, -y, -z' 
 
_cell_length_a     7.2290 
_cell_length_b     8.8959 
_cell_length_c     9.3541 
_cell_angle_alpha  65.769 
_cell_angle_beta   88.587 
_cell_angle_gamma  70.676 
 
_shelx_F_squared_multiplier     1.000 
 
loop_ 
 _refln_index_h 
 _refln_index_k 
 _refln_index_l 
 _refln_F_squared_calc 
 _refln_F_squared_meas 
 _refln_F_squared_sigma 
 _refln_observed_status 
   1   0   0     1323.47     1136.15     13.04 o 
   2   0   0      970.58     1161.72     15.09 o 
   3   0   0      871.31      795.36     13.37 o 
   4   0   0       90.64      105.50      5.17 o 
   6   0   0      251.40      269.09      9.79 o 
   8   0   0        4.16        0.38      5.20 o 
  -6   1   0       82.78       90.35      6.65 o 
  -5   1   0      105.33      109.47      6.43 o 
  -4   1   0      314.72      302.43      6.56 o 
  -3   1   0      406.70      465.17     14.63 o 
  -2   1   0      299.20      291.00      6.84 o 
  -1   1   0        4.60       18.57      1.78 o 
   0   1   0       27.18       87.17      2.46 o 
   1   1   0     3051.02     3412.13     23.74 o 
   2   1   0     3224.31     3775.51     39.47 o 
   3   1   0      154.50      139.26      4.98 o 
   4   1   0      673.06      607.04     12.71 o 
   5   1   0      249.56      260.06      8.88 o 
   6   1   0       90.79       78.82      5.69 o 
   7   1   0       27.68       27.85      4.88 o 
  -7   2   0       22.67       26.57      6.69 o 
  -5   2   0      181.97      184.14      8.43 o 
  -4   2   0      613.94      590.12     13.94 o 
  -3   2   0        3.63        5.92      1.95 o 
  -2   2   0      116.47       97.68      4.47 o 
  -1   2   0     1238.60     1049.52     15.47 o 
   0   2   0      432.02      321.21      6.93 o 
   1   2   0      644.32      559.87      5.19 o 
   2   2   0      170.32      150.38      3.24 o 
   3   2   0      209.37      231.17      4.54 o 
   4   2   0       26.69       33.22      2.68 o 
   5   2   0      208.21      200.42      5.24 o 
   6   2   0      109.74      101.55      4.16 o 
   7   2   0       89.84       75.80      3.92 o 
  -5   3   0       42.19       32.15      5.26 o 
  -4   3   0      275.05      262.44     10.00 o 
  -3   3   0     1083.28     1078.61     20.08 o 
  -2   3   0       73.05       68.98      4.52 o 
  -1   3   0        6.44        9.61      2.16 o 
   0   3   0     3885.01     4037.18     44.99 o 
   1   3   0       23.28       16.65      1.24 o 
   2   3   0       15.46       10.51      2.69 o 
   3   3   0      730.92      689.46      9.02 o 
   4   3   0      430.15      426.57      7.41 o 
   5   3   0       67.82       63.25      3.19 o 
   6   3   0        0.93        2.50      1.38 o 
   7   3   0       22.15       25.69      3.05 o 
  -6   4   0        2.22        1.10      3.76 o 
  -5   4   0       40.88       52.86      6.93 o 
  -4   4   0      292.20      311.52     11.61 o 
  -3   4   0      538.19      562.38     14.85 o 
  -2   4   0      133.05      132.12      6.80 o 
  -1   4   0      499.73      441.57     11.56 o 
   0   4   0      171.33      157.22      6.65 o 
   1   4   0     1182.04     1207.75     16.98 o 
   2   4   0      759.47      798.96     17.01 o 
   3   4   0      340.64      371.51      6.98 o 
   4   4   0     1059.53     1127.28     17.67 o 
   5   4   0       63.72       62.50      3.37 o 
   6   4   0       47.79       51.15      5.28 o 
   7   4   0       71.16       74.15      4.14 o 
   8   4   0       14.21       10.44      4.32 o 
  -5   5   0       23.29        8.68      4.66 o 
  -4   5   0        2.51       -0.59      2.13 o 
  -3   5   0       59.81       51.44      6.06 o 
  -2   5   0      645.22      657.49     16.65 o 
  -1   5   0      613.98      646.52     11.21 o 
   0   5   0       38.43       45.20      3.48 o 
   1   5   0       32.80       15.19      1.95 o 
   2   5   0        3.74        8.86      1.54 o 
   3   5   0      147.77      130.90      5.35 o 
   4   5   0      744.35      747.54     11.57 o 
   5   5   0      754.49      776.20     12.26 o 
   6   5   0       18.98       23.60      3.04 o 
   7   5   0       14.50       15.04      3.65 o 
   8   5   0       88.30       92.48      7.83 o 
  -4   6   0        6.49        1.11      3.01 o 
  -3   6   0       11.84        8.62      2.86 o 
  -2   6   0      125.92      123.48      5.70 o 
  -1   6   0      105.31       99.72      4.90 o 
   0   6   0      378.70      387.50     11.30 o 
   1   6   0      107.34      120.58      4.86 o 
   2   6   0       55.81       58.03      5.25 o 
   3   6   0        6.28        4.32      1.82 o 
   4   6   0      180.15      185.61      7.80 o 
   5   6   0       74.45       72.35      7.46 o 
   6   6   0       14.98       14.78      2.90 o 
   7   6   0       62.96       69.58      8.77 o 
   8   6   0        5.23        0.03      4.08 o 
  -3   7   0      133.94      131.43      6.84 o 
  -2   7   0       46.22       38.97      4.55 o 
  -1   7   0      192.00      205.22      7.35 o 
   0   7   0      553.95      548.77     11.31 o 
   1   7   0      230.09      197.84      9.88 o 
   2   7   0       79.39       66.53      5.97 o 
   3   7   0       50.46       51.29      6.38 o 
   4   7   0      410.00      411.95      9.72 o 
   5   7   0        1.78        3.01      2.10 o 
   6   7   0       37.05       40.51      5.25 o 
   7   7   0       53.17       63.71      5.26 o 
  -1   8   0       32.13       38.39      7.17 o 
   0   8   0      101.40      102.81      8.19 o 
   1   8   0      290.17      286.30     12.90 o 
   2   8   0      242.71      254.53     12.22 o 
   3   8   0      105.61       99.35      7.88 o 
   4   8   0       19.46       16.59      4.88 o 
   5   8   0       99.88       99.53      5.46 o 
   6   8   0        2.45       -0.64      2.65 o 
   7   8   0        0.38       -2.12      2.49 o 
   0   9   0       29.00       26.29      6.32 o 
   1   9   0       33.50       34.02      6.69 o 
   2   9   0       46.42       58.36      7.86 o 
   3   9   0       28.60       25.72      6.21 o 
   4   9   0      119.37      114.06      9.51 o 
   5   9   0       57.48       56.64      8.49 o 
  -4  -9   1       26.68       24.35      6.02 o 
  -3  -9   1       11.82        6.95      4.74 o 
  -2  -9   1       68.82       83.37      9.56 o 
  -6  -8   1        2.26       -1.94      2.46 o 
  -5  -8   1       77.01       88.97      5.52 o 
  -4  -8   1       40.07       34.92      6.46 o 
  -3  -8   1      120.80      101.61      8.41 o 
  -2  -8   1      146.31      143.15      9.50 o 
  -1  -8   1       39.83       36.06      6.33 o 
   0  -8   1       82.15      104.17      8.95 o 
   1  -8   1        7.94        9.70      5.40 o 
  -7  -7   1       81.19       82.85      8.97 o 
  -6  -7   1      165.85      173.40      7.03 o 
  -5  -7   1        1.35        1.65      2.13 o 
  -4  -7   1        5.87        2.92      2.23 o 
  -3  -7   1      208.08      211.29     10.73 o 
  -2  -7   1       16.79       11.09      4.10 o 
  -1  -7   1      178.38      164.72      9.67 o 
   0  -7   1      372.18      371.55     14.73 o 
   1  -7   1      177.64      167.52      7.70 o 
   2  -7   1       46.60       41.53      6.42 o 
  -7  -6   1        3.72        3.81      2.44 o 
  -6  -6   1        2.90        4.59      3.75 o 
  -5  -6   1       75.18       77.67      4.53 o 
  -4  -6   1      214.24      224.59      6.93 o 
  -3  -6   1        5.57        6.83      2.15 o 
  -2  -6   1      323.32      312.91     11.96 o 
  -1  -6   1      175.00      164.84      9.04 o 
   0  -6   1        9.48        2.93      3.10 o 
   1  -6   1       40.85       34.23      5.48 o 
   2  -6   1      410.34      383.60     14.43 o 
   3  -6   1      251.91      218.07     11.42 o 
  -8  -5   1       87.59       83.18      6.73 o 
  -7  -5   1       63.12       59.40      5.02 o 
  -6  -5   1       15.53       17.62      3.02 o 
  -5  -5   1      118.86      120.61      6.66 o 
  -4  -5   1      124.06      137.03      5.08 o 
  -3  -5   1      205.62      202.48      7.03 o 
  -2  -5   1        7.42        2.81      3.29 o 
  -1  -5   1      127.04      139.20      7.61 o 
   0  -5   1      344.68      330.22     11.61 o 
   1  -5   1        2.15        4.93      2.90 o 
   2  -5   1      217.85      209.50      9.91 o 
   3  -5   1      283.43      289.20     12.33 o 
   4  -5   1       52.98       71.56      8.10 o 
  -8  -4   1       11.98       14.35      3.99 o 
  -7  -4   1      109.43      109.40      5.02 o 
  -6  -4   1      203.99      207.74      6.48 o 
  -5  -4   1        8.98        5.35      1.85 o 
  -4  -4   1      327.06      326.43      7.19 o 
  -3  -4   1     1772.05     1913.90     19.52 o 
  -2  -4   1      666.60      641.45     14.84 o 
  -1  -4   1      555.52      575.94     13.81 o 
   0  -4   1        1.82        0.87      1.76 o 
   1  -4   1        1.63        1.56      2.17 o 
   2  -4   1        9.92       11.50      3.32 o 
   3  -4   1      555.94      552.41     15.85 o 
   4  -4   1      346.90      382.64     13.85 o 
   5  -4   1       12.81        9.99      4.74 o 
  -8  -3   1        6.82        8.63      3.24 o 
  -7  -3   1       18.75       21.12      4.88 o 
  -6  -3   1        1.48       -0.07      1.61 o 
  -5  -3   1       94.98       93.98      3.86 o 
  -4  -3   1     1106.43     1181.85     10.13 o 
  -3  -3   1       39.26       36.97      3.28 o 
  -2  -3   1      814.96      835.49     10.27 o 
  -1  -3   1     2672.88     2784.25     23.40 o 
   0  -3   1     1433.49     1400.64     21.53 o 
   1  -3   1      300.49      265.27      8.69 o 
   2  -3   1      227.70      189.19      7.83 o 
   3  -3   1      356.44      360.74     11.78 o 
   4  -3   1       79.42       84.43      6.40 o 
   5  -3   1      166.41      195.65     10.18 o 
   6  -3   1       84.98       80.43      8.71 o 
  -8  -2   1       53.96       51.81      6.08 o 
  -7  -2   1       87.19       78.58      5.75 o 
  -6  -2   1        0.71       -0.96      1.41 o 
  -5  -2   1       13.21       12.55      1.54 o 
  -4  -2   1      122.91      112.66      2.79 o 
  -3  -2   1      144.29      143.66      2.62 o 
  -2  -2   1       14.71       19.74      1.61 o 
  -1  -2   1     2550.52     2780.07     21.77 o 
   1  -2   1      290.82      244.80      7.39 o 
   2  -2   1     1781.28     1764.19     25.53 o 
   3  -2   1      211.33      196.63      7.77 o 
   4  -2   1       75.93       64.68      5.25 o 
   5  -2   1      180.05      163.14      8.54 o 
   6  -2   1      102.31      114.50      8.05 o 
  -6  -1   1       26.47       22.45      6.48 o 
  -5  -1   1      358.78      387.56      7.51 o 
  -4  -1   1      763.33      844.41     12.50 o 
  -3  -1   1      287.09      269.21      4.63 o 
  -2  -1   1       71.89       37.94      1.20 o 
  -1  -1   1      287.23      206.02      2.41 o 
   0  -1   1       96.24       37.05      1.48 o 
   1  -1   1     2370.29     2060.05     24.70 o 
   2  -1   1       42.02       56.49      3.48 o 
   3  -1   1      491.22      426.44     10.79 o 
   4  -1   1      458.44      479.76     12.76 o 
   5  -1   1       31.14       23.28      4.38 o 
   6  -1   1       78.05       76.08      6.65 o 
  -7   0   1      155.99      177.91     10.36 o 
  -6   0   1       95.45       88.30      6.66 o 
  -5   0   1       34.27       25.76      2.69 o 
  -4   0   1      754.80      722.67     13.22 o 
  -3   0   1      517.50      566.14      7.44 o 
  -2   0   1      642.05      788.01      7.93 o 
  -1   0   1       92.30      185.24      2.44 o 
   0   0   1     4881.69     5542.19     34.33 o 
   1   0   1     2574.74     2804.02     21.20 o 
   2   0   1       44.91       32.83      2.46 o 
   4   0   1       23.55       14.89      3.58 o 
   5   0   1       61.25       57.42      3.68 o 
   6   0   1       49.37       63.53      4.85 o 
   7   0   1      124.37      119.47     10.66 o 
  -7   1   1       16.57       26.94      6.41 o 
  -6   1   1        2.63        0.27      2.69 o 
  -5   1   1      297.92      332.32      7.11 o 
  -4   1   1      874.52      937.64     27.67 o 
  -3   1   1      914.46      883.18     17.25 o 
  -2   1   1       12.65       31.35      1.52 o 
  -1   1   1      164.67       99.50      2.52 o 
   0   1   1      180.35       96.22      1.68 o 
   1   1   1     1550.02     1429.92     14.34 o 
   2   1   1    17958.46    15744.24    160.04 o 
   3   1   1     2559.08     2681.40     32.50 o 
   4   1   1        8.04        2.93      2.16 o 
   5   1   1        4.36        5.25      2.43 o 
   6   1   1       51.97       47.40      5.61 o 
   7   1   1       82.89       77.40      5.09 o 
  -7   2   1       16.75       31.68      6.80 o 
  -6   2   1        0.82        1.58      3.32 o 
  -5   2   1       70.35       64.24      3.76 o 
  -4   2   1      191.18      179.32      5.29 o 
  -3   2   1      382.58      406.90      9.26 o 
  -2   2   1      396.46      397.24      6.38 o 
  -1   2   1        8.80        2.67      0.80 o 
   0   2   1        8.07       27.27      1.34 o 
   1   2   1      577.30      676.94      6.97 o 
   2   2   1     1354.04     1390.38      9.76 o 
   3   2   1     3477.70     3515.36     26.61 o 
   4   2   1     2764.63     2687.39     32.68 o 
   5   2   1        7.68        8.27      2.80 o 
   6   2   1       95.75       96.02      6.41 o 
   7   2   1      187.09      204.71     10.10 o 
   8   2   1       15.37       10.85      4.57 o 
  -6   3   1      129.71      132.63      9.75 o 
  -5   3   1        5.46        6.10      3.36 o 
  -4   3   1      381.67      358.41      8.29 o 
  -3   3   1     1069.85     1071.78     14.07 o 
  -2   3   1      336.97      347.90      9.05 o 
  -1   3   1       75.64      124.74      3.54 o 
   0   3   1     1793.53     1594.18     14.93 o 
   1   3   1      218.35      196.50      3.74 o 
   2   3   1        2.52        1.54      0.52 o 
   3   3   1     1012.33     1132.37     11.79 o 
   4   3   1       98.09       99.18      3.46 o 
   5   3   1       73.93       69.72      3.99 o 
   6   3   1       22.30       24.13      2.74 o 
   7   3   1       63.94       56.11      6.36 o 
   8   3   1       43.17       32.70      5.95 o 
  -6   4   1        9.29        8.69      4.80 o 
  -5   4   1      119.07      116.88      8.84 o 
  -4   4   1      355.98      359.10      8.94 o 
  -3   4   1      483.38      466.14     11.15 o 
  -2   4   1       48.45       45.58      3.43 o 
  -1   4   1     1352.18     1409.25     44.72 o 
   0   4   1     1363.54     1472.33     17.06 o 
   1   4   1       12.07       11.98      1.48 o 
   2   4   1     1110.30     1079.75      9.16 o 
   3   4   1      359.97      364.82      5.67 o 
   4   4   1       80.24       69.25      3.10 o 
   5   4   1       95.38       95.46      3.91 o 
   6   4   1      127.55      125.87      4.71 o 
   7   4   1       34.43       39.47      6.03 o 
   8   4   1        3.70        1.50      3.42 o 
  -5   5   1        1.82       -0.80      3.43 o 
  -4   5   1       47.84       49.73      6.87 o 
  -3   5   1      225.13      232.65      7.20 o 
  -2   5   1      375.47      381.99      8.62 o 
  -1   5   1      689.47      736.90     14.22 o 
   0   5   1      396.25      428.25      8.05 o 
   1   5   1      666.86      673.63      9.72 o 
   2   5   1        8.26        6.24      1.31 o 
   3   5   1      585.56      605.01      8.03 o 
   4   5   1      527.61      565.68      9.41 o 
   5   5   1      168.91      180.70      5.52 o 
   6   5   1      164.92      179.41      6.65 o 
   7   5   1       32.86       30.48      5.56 o 
   8   5   1       29.91       19.67      5.40 o 
  -4   6   1       77.84       87.36      9.58 o 
  -3   6   1        6.87        5.66      2.52 o 
  -2   6   1       14.75       11.12      2.80 o 
  -1   6   1       56.76       52.94      3.54 o 
   0   6   1     1234.13     1278.68     16.56 o 
   1   6   1      645.20      659.70     16.00 o 
   2   6   1       54.07       54.39      2.89 o 
   3   6   1        1.79       -1.86      1.95 o 
   4   6   1       11.48       10.47      2.21 o 
   5   6   1      168.53      181.10      5.86 o 
   6   6   1       93.67       91.67      6.20 o 
   7   6   1      198.14      201.01     11.04 o 
   8   6   1       32.02       46.39      7.55 o 
  -3   7   1      291.36      275.51     13.61 o 
  -2   7   1        1.17        0.95      2.20 o 
  -1   7   1        1.32        0.41      1.88 o 
   0   7   1      228.41      226.11      6.94 o 
   1   7   1      172.58      165.17      8.67 o 
   2   7   1      160.68      153.96      8.44 o 
   3   7   1       35.49       31.76      5.25 o 
   4   7   1      108.39      106.64      7.59 o 
   5   7   1        7.19        8.26      2.37 o 
   6   7   1       11.82       11.39      4.32 o 
   7   7   1       52.78       57.71      8.03 o 
  -2   8   1       40.48       48.31      5.28 o 
  -1   8   1      128.65      124.88      6.22 o 
   0   8   1       71.28       74.88      7.70 o 
   1   8   1      356.80      348.44     13.53 o 
   2   8   1      321.72      300.10     12.70 o 
   3   8   1       66.51       68.41      7.92 o 
   4   8   1        1.07       -0.22      3.56 o 
   5   8   1       35.57       41.49      6.66 o 
   6   8   1       45.56       63.36     13.81 o 
   7   8   1        7.91        1.80      3.92 o 
   0   9   1       66.69       74.38      8.55 o 
   1   9   1       90.51       87.37      7.64 o 
   2   9   1       51.47       74.95      8.38 o 
   3   9   1      113.59      128.55      9.36 o 
   4   9   1      277.99      270.08     13.69 o 
   5   9   1       48.02       51.19      7.80 o 
   6   9   1        1.97       -3.92      3.32 o 
  -5  -8   2       44.65       50.29     14.70 o 
  -4  -8   2       54.31       50.81      7.61 o 
  -3  -8   2       23.91       36.34      6.84 o 
  -2  -8   2       43.76       43.79      7.12 o 
  -1  -8   2        0.47       -2.84      3.47 o 
   0  -8   2       38.06       41.44      7.69 o 
  -6  -7   2      151.05      162.34      7.03 o 
  -5  -7   2       41.39       50.13      4.92 o 
  -4  -7   2        1.13       -1.20      1.86 o 
  -3  -7   2       54.73       52.56      7.18 o 
  -2  -7   2       75.69       84.95      8.81 o 
  -1  -7   2      270.96      252.81     12.55 o 
   0  -7   2       95.46       85.31      9.26 o 
   1  -7   2       17.43       14.13      5.18 o 
   2  -7   2       80.09       78.41      9.73 o 
  -7  -6   2        1.73       -0.31      2.48 o 
  -6  -6   2        8.62        3.44      2.60 o 
  -5  -6   2      377.62      396.40      9.91 o 
  -4  -6   2      431.84      423.85     11.97 o 
  -3  -6   2       13.69        8.16      2.84 o 
  -2  -6   2       43.70       40.37      5.75 o 
  -1  -6   2      313.14      325.32     13.22 o 
   0  -6   2       22.76       26.13      5.36 o 
   1  -6   2      136.44      119.78      8.58 o 
   2  -6   2      210.93      205.02     11.28 o 
   3  -6   2      161.22      158.57     10.43 o 
  -8  -5   2       26.43       21.82      4.84 o 
  -7  -5   2       16.66       21.18      3.37 o 
  -6  -5   2        6.33        8.55      2.60 o 
  -5  -5   2       87.17       95.79      4.77 o 
  -4  -5   2        1.89       -0.75      1.54 o 
  -3  -5   2       30.85       31.07      7.84 o 
  -2  -5   2      427.12      440.13     13.70 o 
  -1  -5   2       20.12       15.47      3.69 o 
   0  -5   2      331.37      335.81     12.49 o 
   1  -5   2       86.97       77.55      6.36 o 
   2  -5   2        3.65        2.76      2.99 o 
   3  -5   2       65.23       87.64      7.75 o 
   4  -5   2      196.11      202.57     11.78 o 
  -8  -4   2        2.82        0.25      3.13 o 
  -7  -4   2       21.35       23.38      4.60 o 
  -6  -4   2      227.55      252.19      7.28 o 
  -5  -4   2      230.66      225.68      6.51 o 
  -4  -4   2       54.98       54.09      4.10 o 
  -3  -4   2      354.04      380.43      8.92 o 
  -2  -4   2       41.54       43.76      3.01 o 
  -1  -4   2      367.51      358.82     11.42 o 
   0  -4   2      132.63      117.73      6.88 o 
   1  -4   2        7.87        5.23      3.01 o 
   2  -4   2      150.33      156.54      8.52 o 
   3  -4   2       50.60       56.11      6.76 o 
   4  -4   2       55.05       51.54      7.01 o 
   5  -4   2       71.94       87.06      9.69 o 
  -8  -3   2       33.15       46.94      6.36 o 
  -7  -3   2        2.20        1.73      3.18 o 
  -6  -3   2       59.83       58.55      3.60 o 
  -5  -3   2      333.56      346.64      8.79 o 
  -4  -3   2      630.86      623.40      9.92 o 
  -3  -3   2       16.72       13.78      3.76 o 
  -2  -3   2      199.27      196.48      4.99 o 
  -1  -3   2     2257.94     2661.47     23.63 o 
   0  -3   2     1671.84     1886.69     28.13 o 
   1  -3   2      115.81      107.19      6.16 o 
   2  -3   2       37.78       43.51      5.21 o 
   3  -3   2      153.02      156.98      8.36 o 
   4  -3   2        7.85        9.01      3.94 o 
   5  -3   2       77.97       83.41      7.62 o 
   6  -3   2      199.58      188.25     11.61 o 
  -8  -2   2       59.20       49.87      6.16 o 
  -7  -2   2       33.68       33.83      5.21 o 
  -6  -2   2        1.43        1.17      1.47 o 
  -5  -2   2       44.98       49.49      2.91 o 
  -4  -2   2      129.98      129.30      3.12 o 
  -3  -2   2      196.97      205.42      3.37 o 
  -2  -2   2     1028.58     1064.60      8.71 o 
  -1  -2   2      785.69      685.80      6.90 o 
   0  -2   2     1948.47     1909.98     26.18 o 
   1  -2   2      717.46      755.59     15.33 o 
   2  -2   2     1150.61     1146.47     20.73 o 
   3  -2   2      345.59      343.40     11.17 o 
   4  -2   2       29.61       24.32      4.43 o 
   5  -2   2       50.75       43.38      5.99 o 
   6  -2   2       67.46       60.55      7.73 o 
  -8  -1   2       38.01       46.31      6.14 o 
  -7  -1   2      168.23      159.80      8.43 o 
  -6  -1   2      170.62      170.12      7.89 o 
  -5  -1   2       94.97       83.66      4.73 o 
  -4  -1   2       59.85       51.41      2.01 o 
  -3  -1   2       42.30       36.15      1.54 o 
  -2  -1   2      906.32      935.45      7.74 o 
  -1  -1   2     1408.96     1650.96     11.47 o 
   0  -1   2      951.50     1214.80      9.91 o 
   1  -1   2       58.71       75.21      4.00 o 
   2  -1   2      470.62      469.75     11.29 o 
   3  -1   2      219.06      218.79      8.29 o 
   4  -1   2      360.23      355.80     11.73 o 
   5  -1   2       33.06       36.07      5.43 o 
   6  -1   2       53.65       57.70      7.09 o 
   7  -1   2       55.46       52.96      7.88 o 
  -7   0   2       59.33       73.51      7.69 o 
  -6   0   2      281.52      308.86     11.55 o 
  -5   0   2       65.81       59.43      3.62 o 
  -4   0   2      458.40      423.81      8.50 o 
  -3   0   2     1032.19     1040.58     10.68 o 
  -2   0   2      654.21      626.31      6.71 o 
  -1   0   2     1291.00     1075.80      7.83 o 
   0   0   2     1095.59      913.05      6.88 o 
   1   0   2       31.91       49.58      3.31 o 
   2   0   2        9.37        2.84      1.19 o 
   3   0   2     1732.53     1636.50     17.45 o 
   4   0   2        1.07        2.21      1.59 o 
   5   0   2       38.76       54.37      4.23 o 
   6   0   2      154.13      165.15      6.61 o 
   7   0   2        4.37        5.97      4.03 o 
  -7   1   2       97.01       94.89      7.88 o 
  -6   1   2       10.17        7.56      3.61 o 
  -5   1   2      537.20      534.06     15.04 o 
  -4   1   2     1180.77     1188.06     10.70 o 
  -3   1   2       61.76       59.00      1.93 o 
  -2   1   2      279.84      346.07      4.47 o 
  -1   1   2     4730.98     5074.96     53.65 o 
   0   1   2      362.13      523.83      7.53 o 
   1   1   2       95.62       53.53      1.89 o 
   2   1   2     4904.39     5115.03     38.39 o 
   3   1   2      761.16      878.25     15.94 o 
   4   1   2       38.80       19.20      3.53 o 
   5   1   2       24.33       11.31      3.31 o 
   6   1   2        1.00       -0.35      1.75 o 
   7   1   2       58.59       63.50      5.39 o 
   8   1   2       19.59       23.18      4.75 o 
  -7   2   2       81.58      101.30      8.73 o 
  -6   2   2        1.55        0.54      3.13 o 
  -5   2   2       12.04       16.22      4.02 o 
  -4   2   2      151.99      141.37      4.37 o 
  -3   2   2      931.27      870.19     17.89 o 
  -2   2   2      708.02      673.08      7.95 o 
  -1   2   2     3145.04     3342.87     34.02 o 
   0   2   2      158.32      119.77      2.59 o 
   1   2   2        5.32       17.36      1.23 o 
   2   2   2        2.67        1.51      0.75 o 
   3   2   2     1090.70     1124.24     10.38 o 
   4   2   2     4678.51     4931.97     56.89 o 
   5   2   2      329.60      334.74     11.22 o 
   6   2   2        2.94       -1.92      2.28 o 
   7   2   2        5.86        5.92      3.58 o 
   8   2   2        7.81        8.24      3.89 o 
  -6   3   2      216.35      212.10     12.02 o 
  -5   3   2       41.96       45.48      6.27 o 
  -4   3   2       21.20       13.94      3.76 o 
  -3   3   2       87.00       86.34      3.48 o 
  -2   3   2      214.76      200.52      5.40 o 
  -1   3   2      120.29      119.95      3.30 o 
   0   3   2     1208.86     1290.31     12.64 o 
   1   3   2      280.07      319.86      6.84 o 
   2   3   2      526.54      597.96      5.73 o 
   3   3   2      608.60      564.30      8.74 o 
   4   3   2       42.78       33.39      2.23 o 
   5   3   2      363.37      350.52      6.67 o 
   6   3   2      572.18      575.23     16.21 o 
   7   3   2       42.09       25.96      5.20 o 
   8   3   2        2.00       -4.61      3.07 o 
  -6   4   2        2.01       -1.45      3.70 o 
  -5   4   2      162.54      164.87     10.30 o 
  -4   4   2      547.78      545.46     17.09 o 
  -3   4   2       12.37       10.31      2.07 o 
  -2   4   2      379.18      369.16      7.28 o 
  -1   4   2     1973.67     2062.53     20.03 o 
   0   4   2      740.62      784.88     10.06 o 
   1   4   2      103.66      123.58      3.57 o 
   2   4   2      284.63      256.15      5.00 o 
   3   4   2      161.06      193.10      3.41 o 
   4   4   2      215.03      237.87      4.21 o 
   5   4   2       35.67       34.73      2.52 o 
   6   4   2       16.17       21.63      4.46 o 
   7   4   2      160.23      148.90      9.04 o 
   8   4   2        6.42        0.09      3.13 o 
  -5   5   2       31.86       35.09      6.63 o 
  -4   5   2       90.01       82.33      7.42 o 
  -3   5   2      473.42      473.54      9.89 o 
  -2   5   2      208.37      199.98      5.97 o 
  -1   5   2      498.10      485.83      8.92 o 
   0   5   2      629.10      655.56     16.70 o 
   1   5   2     1108.71     1092.94     13.19 o 
   2   5   2      142.76      118.22      3.70 o 
   3   5   2      249.56      233.74      5.04 o 
   4   5   2      689.93      701.32      7.78 o 
   5   5   2        6.35        8.20      1.82 o 
   6   5   2       68.82       69.06      6.14 o 
   7   5   2       62.84       59.04      7.31 o 
   8   5   2       13.18        7.56      3.91 o 
  -4   6   2       16.92       12.37      4.60 o 
  -3   6   2       38.52       32.39      5.86 o 
  -2   6   2       46.78       45.69     13.13 o 
  -1   6   2      141.28      137.91      5.25 o 
   0   6   2     1192.34     1210.55     15.65 o 
   1   6   2      721.09      791.79     11.72 o 
   2   6   2        7.26        5.00      1.56 o 
   3   6   2      694.94      705.31     17.12 o 
   4   6   2       88.77       74.60      3.62 o 
   5   6   2       33.57       35.70      3.30 o 
   6   6   2      155.87      154.89      9.28 o 
   7   6   2      127.00      112.50      8.54 o 
   8   6   2       34.66       27.05      6.03 o 
  -3   7   2      154.84      119.33      9.29 o 
  -2   7   2       22.24       25.24      8.86 o 
  -1   7   2       23.13       12.55      4.36 o 
   0   7   2       17.42       12.12      6.34 o 
   1   7   2       41.31       38.63      3.43 o 
   2   7   2      662.81      705.08     18.02 o 
   3   7   2      572.27      631.17     17.39 o 
   4   7   2      113.94      115.21      7.62 o 
   5   7   2        5.62        2.37      1.77 o 
   6   7   2        0.92       -1.86      2.96 o 
   7   7   2       71.01       74.16      8.92 o 
  -2   8   2       99.79      108.04      8.63 o 
  -1   8   2      367.32      341.98      9.56 o 
   0   8   2       59.26       67.54      5.04 o 
   1   8   2        4.57        2.85      3.09 o 
   2   8   2       53.77       56.03      6.93 o 
   3   8   2      248.35      262.75     11.81 o 
   4   8   2      106.42      106.81      7.99 o 
   5   8   2        9.93        3.40      3.54 o 
   6   8   2       30.89       22.84      5.64 o 
   7   8   2        1.33        2.00      3.95 o 
  -1   9   2       33.93       43.88      6.74 o 
   0   9   2      122.17      115.98      8.44 o 
   1   9   2      148.21      129.24      8.93 o 
   2   9   2       19.27       21.74      5.42 o 
   3   9   2      207.98      198.63     11.14 o 
   4   9   2      245.02      260.55     13.01 o 
   5   9   2       38.34       35.36      6.66 o 
   6   9   2       10.96        1.81      3.99 o 
   2  10   2       34.75       44.89      7.26 o 
   3  10   2       42.72       56.75      7.86 o 
   4  10   2       65.66       66.71      8.81 o 
  -4  -8   3        3.84        1.39      3.94 o 
  -3  -8   3       17.95       17.41      6.05 o 
  -2  -8   3       42.05       46.70      7.75 o 
  -6  -7   3       54.40       52.44     12.35 o 
  -5  -7   3       27.71       28.51      4.33 o 
  -4  -7   3       12.83       12.87      4.00 o 
  -3  -7   3       68.83       78.35      8.62 o 
  -2  -7   3       48.63       43.74      7.09 o 
  -1  -7   3       73.76       82.74      9.40 o 
   0  -7   3       31.59       35.20      7.20 o 
   1  -7   3        6.21        2.96      4.95 o 
  -7  -6   3        4.03        5.42      3.99 o 
  -6  -6   3       14.34       13.17      4.84 o 
  -5  -6   3      185.45      171.13      6.77 o 
  -4  -6   3      469.43      439.56     28.68 o 
  -3  -6   3       23.87       26.51      3.47 o 
  -2  -6   3        2.14       -0.06      2.80 o 
  -1  -6   3      219.86      236.50     11.97 o 
   0  -6   3       37.92       44.28      6.93 o 
   1  -6   3      115.82      106.40      8.84 o 
   2  -6   3      133.20      114.04      9.37 o 
  -7  -5   3        1.49        1.76      3.12 o 
  -6  -5   3        0.83        1.15      2.17 o 
  -5  -5   3        0.45       -2.22      1.77 o 
  -4  -5   3       61.13       62.54      3.98 o 
  -3  -5   3      414.19      399.85      9.19 o 
  -2  -5   3      788.39      804.46     13.43 o 
  -1  -5   3        8.42       17.17      4.32 o 
   0  -5   3       15.69       11.64      3.92 o 
   1  -5   3      168.40      168.10      9.75 o 
   2  -5   3       70.55       89.15      9.28 o 
   3  -5   3       85.47       98.53     10.18 o 
  -7  -4   3       15.69       20.21      5.02 o 
  -6  -4   3       14.61       12.95      2.64 o 
  -5  -4   3      151.65      165.24      5.89 o 
  -4  -4   3       54.95       53.77      4.24 o 
  -3  -4   3        2.87       -0.45      1.24 o 
  -2  -4   3       18.76       15.67      2.65 o 
  -1  -4   3      201.64      188.34      5.85 o 
   0  -4   3      145.64      158.82      8.33 o 
   1  -4   3       15.00       12.43      3.78 o 
   2  -4   3      355.84      345.61     13.51 o 
   3  -4   3       45.62       50.72      7.31 o 
   4  -4   3        1.98       -0.47      3.53 o 
  -8  -3   3       89.60       80.32      6.88 o 
  -7  -3   3       80.38       93.93      7.12 o 
  -6  -3   3        0.56        0.38      2.66 o 
  -5  -3   3      120.05      115.33      4.64 o 
  -4  -3   3      839.12      930.29     18.93 o 
  -3  -3   3      128.19      119.05      4.27 o 
  -2  -3   3      150.32      146.34      4.09 o 
  -1  -3   3     1066.39     1086.50     17.86 o 
   0  -3   3        4.43        5.32      2.57 o 
   1  -3   3      177.29      163.72      8.18 o 
   2  -3   3      151.85      156.11      8.46 o 
   3  -3   3       27.58       26.86      5.17 o 
   4  -3   3       29.17       40.40      6.46 o 
   5  -3   3        5.58        8.74      4.96 o 
  -8  -2   3       41.90       44.09      6.27 o 
  -7  -2   3       10.41       12.74      4.10 o 
  -6  -2   3       63.14       66.13      5.73 o 
  -5  -2   3      113.84      105.11      4.15 o 
  -4  -2   3      189.88      164.52      3.59 o 
  -3  -2   3      390.71      424.07      5.51 o 
  -2  -2   3     1375.94     1433.02     11.70 o 
  -1  -2   3        1.62        1.45      0.80 o 
   0  -2   3      334.81      372.98      6.86 o 
   1  -2   3     1153.13     1344.14     23.52 o 
   2  -2   3      696.37      759.23     17.47 o 
   3  -2   3      287.19      268.05     10.71 o 
   4  -2   3       13.52       15.78      4.28 o 
   5  -2   3        4.44        1.12      3.15 o 
   6  -2   3       30.09       33.11      6.63 o 
  -8  -1   3       22.31       32.28      5.94 o 
  -7  -1   3       70.51       67.28      6.91 o 
  -6  -1   3       82.21       75.81      5.86 o 
  -5  -1   3      281.51      300.06      6.96 o 
  -4  -1   3       18.03       15.05      1.51 o 
  -3  -1   3        1.82        0.16      0.67 o 
  -2  -1   3      479.86      465.30      5.40 o 
  -1  -1   3      601.46      547.00      5.93 o 
   0  -1   3     1094.91     1042.74      9.25 o 
   1  -1   3      501.48      398.42      7.21 o 
   2  -1   3      779.57      794.06     16.48 o 
   3  -1   3      513.33      529.22     14.29 o 
   4  -1   3      440.79      467.02     14.55 o 
   5  -1   3       13.43       14.85      4.32 o 
   6  -1   3       16.75       22.60      5.89 o 
  -6   0   3       67.36       68.68      5.62 o 
  -5   0   3      411.98      398.30     11.78 o 
  -4   0   3      943.37      950.05     11.00 o 
  -3   0   3       71.33       66.27      2.31 o 
  -2   0   3      227.06      245.25      8.96 o 
  -1   0   3      246.25      272.29      3.64 o 
   0   0   3      161.83      144.49      2.62 o 
   1   0   3       12.00       23.87      3.16 o 
   2   0   3      657.47      657.38      7.97 o 
   3   0   3      832.44      838.98     12.34 o 
   4   0   3       57.03       59.15      4.02 o 
   5   0   3       40.69       50.33      8.06 o 
   6   0   3      251.14      258.59     12.11 o 
   7   0   3       11.90       16.32      5.45 o 
  -7   1   3       28.53       34.54      6.27 o 
  -6   1   3       84.63       91.30      6.99 o 
  -5   1   3      184.15      193.52      8.95 o 
  -4   1   3      885.67      960.50     19.14 o 
  -3   1   3      255.76      232.47      3.06 o 
  -2   1   3      289.21      226.30      7.10 o 
   0   1   3     4337.88     4270.20     25.00 o 
   1   1   3       18.10       36.00      1.14 o 
   2   1   3       89.64       68.98      2.83 o 
   3   1   3      706.25      728.84     15.31 o 
   4   1   3        7.79        0.05      1.76 o 
   5   1   3      114.60      120.91      5.21 o 
   6   1   3       69.69       77.17      4.79 o 
   7   1   3       30.80       35.16      4.43 o 
  -7   2   3        8.59        8.06      4.32 o 
  -6   2   3       14.76       11.28      4.25 o 
  -5   2   3      361.29      361.60     13.04 o 
  -4   2   3      138.22      117.24      6.79 o 
  -3   2   3      901.74      936.29     10.13 o 
  -2   2   3     1315.94     1509.48     23.58 o 
  -1   2   3       27.91       29.09      1.09 o 
   0   2   3      556.91      626.09      7.21 o 
   1   2   3     1491.69     1593.67     22.73 o 
   2   2   3      788.94      805.24     13.26 o 
   3   2   3      129.08      127.38      4.11 o 
   4   2   3     1145.31     1145.44     21.34 o 
   5   2   3      187.09      185.76      8.82 o 
   6   2   3       50.24       50.63      6.69 o 
   8   2   3        3.59        2.45      5.91 o 
  -6   3   3       31.78       40.77      6.91 o 
  -5   3   3       92.73       95.23      7.28 o 
  -4   3   3      202.98      190.99      9.32 o 
  -3   3   3        4.13        2.17      1.91 o 
  -2   3   3       37.35       41.27      3.80 o 
  -1   3   3     4126.26     4321.34     43.49 o 
   0   3   3     2328.21     2358.92     20.06 o 
   1   3   3       62.25       80.90      4.61 o 
   2   3   3      492.21      487.57      7.46 o 
   3   3   3      431.33      427.90      4.71 o 
   4   3   3      102.53       91.75      3.66 o 
   5   3   3      300.54      292.04     10.95 o 
   6   3   3     1291.35     1252.11     26.02 o 
   7   3   3       94.53       82.43      7.20 o 
   8   3   3        3.55       -3.73      3.94 o 
  -6   4   3        0.76       -0.85      3.37 o 
  -5   4   3        5.71        4.06      3.53 o 
  -4   4   3      809.58      804.12     21.04 o 
  -3   4   3       60.19       61.26      5.43 o 
  -2   4   3       16.74       24.80      2.37 o 
  -1   4   3      218.67      199.68      4.68 o 
   0   4   3      887.87      972.48     11.52 o 
   1   4   3        3.45        6.73      1.32 o 
   2   4   3      708.20      688.83     10.92 o 
   3   4   3      609.86      612.72      9.29 o 
   4   4   3       33.20       34.97      1.77 o 
   5   4   3       40.01       48.28      5.50 o 
   6   4   3       23.20       18.63      4.43 o 
   7   4   3      221.04      196.90     10.52 o 
   8   4   3      123.28      115.18      9.15 o 
  -5   5   3      262.12      250.44     13.29 o 
  -4   5   3       28.92       26.23      5.29 o 
  -3   5   3      168.92      190.15      9.89 o 
  -2   5   3      643.15      691.44     11.04 o 
  -1   5   3      191.40      195.54      6.32 o 
   0   5   3      301.41      299.20      6.38 o 
   1   5   3     1336.75     1426.55     38.66 o 
   2   5   3      422.42      464.28      7.92 o 
   3   5   3       37.09       23.24      2.31 o 
   4   5   3      336.48      340.90      5.23 o 
   5   5   3       17.08       10.76      3.59 o 
   6   5   3       19.03       21.11      4.49 o 
   7   5   3       49.67       54.55      7.15 o 
   8   5   3        4.08       -0.02      3.65 o 
  -5   6   3       28.05       25.72      6.14 o 
  -4   6   3       86.74       86.07      7.97 o 
  -3   6   3       64.36       59.02      7.29 o 
  -2   6   3       42.39       35.57      5.53 o 
  -1   6   3      961.93      954.69     13.88 o 
   0   6   3      502.71      499.11      9.30 o 
   1   6   3      203.77      192.37      6.44 o 
   2   6   3      263.95      247.37      6.14 o 
   3   6   3      851.60      851.04     11.90 o 
   4   6   3      121.19      132.16      7.72 o 
   5   6   3       20.94       19.63      4.17 o 
   6   6   3      131.18      134.20      8.69 o 
   7   6   3       47.76       51.26      7.14 o 
   8   6   3       14.64        7.86      4.66 o 
  -4   7   3      225.03      250.40     14.10 o 
  -3   7   3        4.08        2.47      3.75 o 
  -2   7   3        1.01       -0.17      3.10 o 
  -1   7   3       31.26       30.43      3.43 o 
   0   7   3      263.39      262.37      7.25 o 
   1   7   3      110.45      128.23      6.17 o 
   2   7   3      388.64      392.87      8.46 o 
   3   7   3      603.64      627.14     16.95 o 
   4   7   3      139.60      128.83      8.08 o 
   5   7   3       45.97       53.38      6.79 o 
   6   7   3        7.64        6.74      3.62 o 
   7   7   3       67.57       69.50      8.51 o 
  -3   8   3       84.10       88.46     10.30 o 
  -2   8   3      175.48      159.67     10.46 o 
  -1   8   3      205.49      204.35      9.25 o 
   0   8   3       66.21       57.30     12.17 o 
   1   8   3       18.49       18.09      3.10 o 
   2   8   3       11.46       15.64      3.84 o 
   3   8   3       81.94       74.71      6.62 o 
   4   8   3      603.72      611.05     18.46 o 
   5   8   3       90.07       91.09      7.66 o 
   6   8   3       34.07       37.98      6.44 o 
   7   8   3        6.99        5.39      4.38 o 
  -1   9   3      155.11      162.86     10.40 o 
   0   9   3      256.57      275.40     12.30 o 
   1   9   3      300.80      316.32     13.29 o 
   2   9   3        1.20       -2.41      2.71 o 
   3   9   3        3.71       -1.42      3.20 o 
   4   9   3       60.46       63.10      8.16 o 
   5   9   3       60.04       70.32      8.71 o 
   6   9   3       42.17       36.28      7.28 o 
   1  10   3       24.75       28.01      6.28 o 
   2  10   3       28.20       36.13      6.47 o 
   3  10   3      169.87      164.27     10.81 o 
   4  10   3       32.08       47.81      7.51 o 
   5  10   3       25.19       19.08      5.64 o 
  -4  -7   4       18.70       17.92      3.74 o 
  -3  -7   4       14.85       10.84      4.69 o 
  -2  -7   4       16.27       11.18      5.48 o 
  -1  -7   4        9.59       11.40      5.42 o 
  -6  -6   4       32.92       41.32      6.77 o 
  -5  -6   4       82.02       95.52      5.53 o 
  -4  -6   4       34.39       29.09      4.14 o 
  -3  -6   4       55.08       40.61      4.31 o 
  -2  -6   4       43.17       55.49      7.73 o 
  -1  -6   4       64.40       93.01      9.88 o 
   0  -6   4       38.02       36.61      6.74 o 
   1  -6   4       57.65       60.39      8.47 o 
  -7  -5   4        3.00        0.47      3.75 o 
  -6  -5   4        9.16        5.99      3.81 o 
  -5  -5   4       18.99       18.73      5.36 o 
  -4  -5   4       25.96       21.73      7.51 o 
  -3  -5   4      314.32      311.38      8.51 o 
  -2  -5   4      620.24      574.28     11.84 o 
  -1  -5   4       46.78       34.15      6.02 o 
   0  -5   4        2.81       -1.45      3.02 o 
   1  -5   4       90.88      109.92      8.68 o 
   2  -5   4       54.76       68.02      8.51 o 
   3  -5   4       84.56      100.86     10.88 o 
  -7  -4   4       79.45       91.44      8.81 o 
  -6  -4   4       42.84       52.89      6.51 o 
  -5  -4   4        7.95        4.51      2.01 o 
  -4  -4   4        2.00       -0.41      1.83 o 
  -3  -4   4        3.40        3.43      1.74 o 
  -2  -4   4       36.03       42.32      3.80 o 
  -1  -4   4      725.19      731.84     12.58 o 
   0  -4   4      870.69      882.64     21.58 o 
   1  -4   4       15.59        8.08      3.91 o 
   2  -4   4       44.66       48.86      7.42 o 
   3  -4   4      146.77      160.01     10.40 o 
   4  -4   4        4.80        7.50      5.17 o 
  -7  -3   4      121.66      115.46      8.24 o 
  -6  -3   4       81.81       96.35      7.12 o 
  -5  -3   4       52.42       59.26      6.30 o 
  -4  -3   4       44.59       39.25      4.00 o 
  -3  -3   4      139.02      133.75      4.77 o 
  -2  -3   4       43.27       42.28      2.28 o 
  -1  -3   4       84.76       89.19      4.04 o 
   0  -3   4        2.08       -1.87      2.44 o 
   1  -3   4      105.82       92.64      7.09 o 
   2  -3   4      227.33      244.15     11.40 o 
   3  -3   4       18.82       21.19      5.36 o 
   4  -3   4       86.99       99.99      8.52 o 
   5  -3   4       25.39       23.14      6.69 o 
  -7  -2   4       10.16       16.26      4.44 o 
  -6  -2   4      200.43      183.51      9.40 o 
  -5  -2   4      304.55      305.30     11.07 o 
  -4  -2   4       72.15       75.73      3.55 o 
  -3  -2   4        8.36        8.04      1.55 o 
  -2  -2   4     1282.33     1369.15     12.21 o 
  -1  -2   4     1021.22      992.24     14.75 o 
   0  -2   4        2.84        0.40      1.02 o 
   1  -2   4      337.07      354.00     11.96 o 
   2  -2   4      194.29      194.69      9.40 o 
   3  -2   4      102.34      104.87      7.47 o 
   4  -2   4        6.53        5.09      3.75 o 
   5  -2   4       30.65       40.83      7.45 o 
  -7  -1   4      102.66       99.74      7.42 o 
  -6  -1   4       59.07       68.30      5.89 o 
  -5  -1   4       46.26       37.74      5.10 o 
  -4  -1   4      286.19      263.71      4.74 o 
  -3  -1   4      104.24       96.40      2.72 o 
  -2  -1   4      177.72      165.19      3.46 o 
  -1  -1   4     1331.07     1458.32     12.49 o 
   0  -1   4     1035.25     1129.81     12.33 o 
   1  -1   4       38.99       43.03      2.92 o 
   2  -1   4      535.71      552.08     14.40 o 
   3  -1   4      617.92      619.59     16.52 o 
   4  -1   4      144.38      128.60      8.21 o 
   5  -1   4       96.77       94.10      7.77 o 
   6  -1   4        0.60       -1.43      3.54 o 
  -7   0   4        0.36        0.76      3.17 o 
  -6   0   4       18.72       20.57      4.46 o 
  -5   0   4      403.22      388.29     11.91 o 
  -4   0   4      248.95      264.73      6.55 o 
  -3   0   4      144.90      152.36      3.08 o 
  -2   0   4        2.58       -0.47      0.67 o 
  -1   0   4      190.19      135.90      2.90 o 
   0   0   4       59.17       52.46      1.89 o 
   1   0   4      733.17      710.42     10.26 o 
   2   0   4      606.59      611.77     10.18 o 
   3   0   4      204.69      197.01      8.66 o 
   4   0   4      296.18      295.58     11.61 o 
   5   0   4       96.55      101.31      7.64 o 
   6   0   4      153.75      155.44     10.22 o 
  -7   1   4        9.63        5.88      3.87 o 
  -6   1   4        2.17        0.00      3.13 o 
  -5   1   4       36.65       40.28      5.42 o 
  -4   1   4      365.69      358.35     11.29 o 
  -3   1   4      113.62      115.29      5.97 o 
  -2   1   4     1778.35     1807.61     26.53 o 
  -1   1   4      890.71      917.99      8.69 o 
   0   1   4     1026.45     1026.04     10.76 o 
   1   1   4       33.04       26.48      1.23 o 
   2   1   4       95.29       84.64      2.83 o 
   3   1   4       75.41       88.78      3.23 o 
   4   1   4      101.49       92.20      9.47 o 
   5   1   4      219.98      208.68      7.21 o 
   6   1   4       52.08       61.47      5.49 o 
   7   1   4       30.35       31.03      4.80 o 
  -7   2   4       55.59       77.56      9.14 o 
  -6   2   4       40.05       41.11      6.49 o 
  -5   2   4      213.24      213.77     10.13 o 
  -4   2   4      246.48      230.65      9.72 o 
  -3   2   4      347.30      383.65     11.61 o 
  -2   2   4     1226.11     1360.03     23.14 o 
  -1   2   4      505.64      461.84     11.33 o 
   0   2   4      694.38      672.76      8.29 o 
   1   2   4      259.12      247.39      3.25 o 
   2   2   4     1192.70     1239.01     14.33 o 
   3   2   4      205.78      193.60      5.48 o 
   4   2   4        4.94        3.84      2.63 o 
   5   2   4       39.04       29.22      4.88 o 
   7   2   4       43.70       46.07      4.71 o 
  -6   3   4        0.89       -2.00      3.02 o 
  -5   3   4       70.07       71.35      7.75 o 
  -4   3   4       22.60       25.71      4.76 o 
  -3   3   4      489.16      525.55     14.79 o 
  -2   3   4      309.65      283.58      9.83 o 
  -1   3   4     1392.65     1493.64     19.76 o 
   0   3   4     1428.64     1581.34     15.15 o 
   1   3   4       69.48       57.21      5.26 o 
   2   3   4       70.41       60.39      2.82 o 
   3   3   4     1543.64     1599.71     17.90 o 
   4   3   4      274.59      247.28      6.61 o 
   5   3   4       11.58        9.62      3.37 o 
   6   3   4      464.33      440.92     15.44 o 
   7   3   4      124.19      120.42      8.92 o 
  -6   4   4       20.57       23.71      6.47 o 
  -5   4   4        4.21       -1.91      2.93 o 
  -4   4   4      236.37      216.90     10.74 o 
  -3   4   4       37.02       34.53      5.18 o 
  -2   4   4      111.22      109.73      6.68 o 
  -1   4   4      209.26      204.20      4.51 o 
   0   4   4        1.59       -0.03      1.05 o 
   1   4   4     1112.79     1164.06     16.80 o 
   2   4   4     1532.43     1641.10     17.41 o 
   3   4   4      511.10      534.17      9.17 o 
   4   4   4        7.04        4.06      2.03 o 
   5   4   4       70.66       72.10      6.03 o 
   6   4   4        2.68        1.64      2.84 o 
   7   4   4       82.36       66.41      8.18 o 
   8   4   4      229.88      175.90     11.36 o 
  -5   5   4      288.67      283.47     14.16 o 
  -4   5   4       12.65       12.62      4.44 o 
  -3   5   4        9.54       10.57      3.83 o 
  -2   5   4      670.54      634.57     17.41 o 
  -1   5   4      216.57      204.57      5.26 o 
   0   5   4       97.82       80.10      3.39 o 
   1   5   4       13.69       21.13      3.49 o 
   2   5   4      471.16      466.71      8.38 o 
   3   5   4      522.47      540.13      9.39 o 
   4   5   4       97.35       96.08      4.17 o 
   5   5   4       41.86       47.40      3.49 o 
   6   5   4       32.35       28.05      5.58 o 
   7   5   4        5.96        5.45      4.03 o 
   8   5   4        0.54       -1.42      4.25 o 
  -5   6   4      109.90      104.01      9.59 o 
  -4   6   4      222.18      190.04     11.51 o 
  -3   6   4      464.53      479.37     17.03 o 
  -2   6   4        4.25        5.69      3.28 o 
  -1   6   4      413.98      437.05      8.72 o 
   0   6   4      852.18      921.59     16.30 o 
   1   6   4       32.03       30.52      5.75 o 
   2   6   4      108.76      105.02      4.19 o 
   3   6   4     1090.47     1099.81     16.11 o 
   4   6   4      117.89      126.95      4.81 o 
   5   6   4       16.41       10.38      3.42 o 
   6   6   4      157.65      140.58      8.95 o 
   7   6   4       18.45       11.53      5.06 o 
  -4   7   4      239.89      228.01     13.37 o 
  -3   7   4       16.54       16.49      5.12 o 
  -2   7   4       34.77       52.93      7.14 o 
  -1   7   4      321.83      314.67     12.66 o 
   0   7   4      134.49      123.48      5.06 o 
   1   7   4      357.10      345.34     14.83 o 
   2   7   4      510.97      519.93     10.02 o 
   3   7   4      260.74      263.54      6.92 o 
   4   7   4       51.30       52.52      6.19 o 
   5   7   4      233.72      244.61     11.58 o 
   6   7   4       27.79       30.79      6.10 o 
   7   7   4       15.17       12.03      4.62 o 
  -3   8   4       52.45       47.73      7.83 o 
  -2   8   4      171.47      168.68     10.93 o 
  -1   8   4       36.10       21.58      5.26 o 
   0   8   4       18.21       23.56      3.27 o 
   1   8   4        2.09       -1.92      1.70 o 
   2   8   4      160.31      152.08      8.58 o 
   3   8   4      195.65      193.24      9.77 o 
   4   8   4      186.17      177.35      9.75 o 
   5   8   4      129.75      135.12      8.98 o 
   6   8   4       69.52       73.69      8.49 o 
   7   8   4       30.13       27.97      6.40 o 
  -1   9   4      157.58      167.68     10.71 o 
   0   9   4      245.17      243.58     11.92 o 
   1   9   4      142.00      142.02      8.82 o 
   2   9   4       16.19       18.05      4.90 o 
   3   9   4        2.02       -3.52      2.35 o 
   4   9   4        0.61        2.47      3.40 o 
   5   9   4       16.51       10.63      4.46 o 
   6   9   4      168.02      177.47     11.39 o 
   1  10   4       89.37       87.00      7.78 o 
   2  10   4      142.95      158.00     10.22 o 
   3  10   4      237.01      222.76     12.21 o 
   4  10   4        5.49        2.99      4.05 o 
   5  10   4        8.75        4.38      4.65 o 
  -5  -6   5       10.06        8.22      3.20 o 
  -4  -6   5       22.92       22.58      3.84 o 
  -3  -6   5       22.43       23.22      4.79 o 
  -2  -6   5       51.86       36.23      6.77 o 
  -1  -6   5       27.09       20.19      6.19 o 
   0  -6   5        1.37       -4.28      3.80 o 
  -6  -5   5       25.38       22.93      5.56 o 
  -5  -5   5       89.57       92.08      7.62 o 
  -4  -5   5       38.44       37.91      4.18 o 
  -3  -5   5       83.30      101.48      5.38 o 
  -2  -5   5      128.29      119.87      5.88 o 
  -1  -5   5       43.37       46.75      7.28 o 
   0  -5   5       11.94       12.66      4.95 o 
   1  -5   5       86.81       88.60      9.91 o 
   2  -5   5       23.20       26.49      6.54 o 
  -6  -4   5       39.71       55.93      7.21 o 
  -5  -4   5        2.85       -0.06      2.87 o 
  -4  -4   5        3.06        1.73      2.35 o 
  -3  -4   5       13.03       14.00      4.28 o 
  -2  -4   5      154.71      154.38      7.18 o 
  -1  -4   5      266.46      260.50     11.86 o 
   0  -4   5      431.48      404.71     15.25 o 
   1  -4   5       69.48       68.28      8.38 o 
   2  -4   5        0.65        5.72      4.41 o 
   3  -4   5       28.17       28.86      6.63 o 
  -7  -3   5       10.09        6.47      4.24 o 
  -6  -3   5       75.25       84.26      7.06 o 
  -5  -3   5      262.18      258.77     11.09 o 
  -4  -3   5       35.32       37.29      3.58 o 
  -3  -3   5        7.90        0.39      1.42 o 
  -2  -3   5        1.18        1.65      1.70 o 
  -1  -3   5        4.55        3.27      1.91 o 
   0  -3   5       49.82       38.92      5.65 o 
   1  -3   5      477.00      552.93     17.47 o 
   2  -3   5      542.41      573.66     18.43 o 
   3  -3   5        3.60        5.65      4.11 o 
   4  -3   5        2.83        7.42      4.71 o 
  -7  -2   5        5.36        0.09      3.28 o 
  -6  -2   5       93.73       93.23      7.31 o 
  -5  -2   5      353.72      354.46     12.63 o 
  -4  -2   5       45.75       46.72      5.50 o 
  -3  -2   5       98.06       94.10      4.43 o 
  -2  -2   5       94.22       94.44      3.13 o 
  -1  -2   5       66.43       72.32      2.84 o 
   0  -2   5       48.60       48.59      2.63 o 
   1  -2   5       44.76       41.63      5.83 o 
   2  -2   5        1.49        2.24      2.87 o 
   3  -2   5      159.84      168.70      9.94 o 
   4  -2   5       46.55       34.84      6.58 o 
   5  -2   5        3.66       -0.54      3.97 o 
  -7  -1   5       26.96       32.59      5.81 o 
  -6  -1   5       78.26       75.20      6.52 o 
  -5  -1   5       63.88       63.54      6.60 o 
  -4  -1   5      472.64      482.80     10.25 o 
  -3  -1   5      449.24      455.79      6.53 o 
  -2  -1   5      188.49      175.14      3.93 o 
  -1  -1   5       69.13       63.36      2.49 o 
   0  -1   5      828.13      875.04     11.15 o 
   1  -1   5      403.19      425.21      8.97 o 
   2  -1   5       68.66       59.84      5.50 o 
   3  -1   5       92.90       89.17      6.82 o 
   4  -1   5       17.97       23.60      5.17 o 
   5  -1   5       84.27       90.51      8.02 o 
  -7   0   5        3.04        0.58      3.20 o 
  -6   0   5       16.99       20.24      4.55 o 
  -5   0   5      205.72      201.86      6.48 o 
  -4   0   5      142.39      144.26      5.10 o 
  -3   0   5       43.47       51.32      3.23 o 
  -2   0   5      149.85      136.11      3.21 o 
  -1   0   5      689.95      652.61      7.52 o 
   0   0   5      147.13      142.60      3.40 o 
   1   0   5      235.95      248.47      4.55 o 
   2   0   5     1375.43     1349.82     17.47 o 
   3   0   5       15.04       14.79      3.97 o 
   4   0   5       23.94       26.34      5.14 o 
   5   0   5      215.43      246.40     12.27 o 
   6   0   5      117.74      134.46     10.02 o 
  -6   1   5        5.07       13.92      4.11 o 
  -5   1   5        7.79        9.07      3.45 o 
  -4   1   5       38.76       46.14      4.52 o 
  -3   1   5      558.68      572.97     14.38 o 
  -2   1   5      479.66      546.38      6.02 o 
  -1   1   5      445.63      454.62      5.74 o 
   0   1   5        5.19        5.26      0.99 o 
   1   1   5       23.19       15.68      1.37 o 
   2   1   5      183.36      180.29      4.48 o 
   3   1   5      438.14      443.11      7.79 o 
   4   1   5       70.07       80.96      4.76 o 
   5   1   5       78.26       85.28      5.09 o 
   6   1   5      152.78      144.69      7.02 o 
  -7   2   5      155.26      142.68     10.29 o 
  -6   2   5      179.52      170.35     10.13 o 
  -5   2   5      101.60      104.73      7.43 o 
  -4   2   5       36.98       43.46      5.62 o 
  -3   2   5       48.75       57.87      4.96 o 
  -2   2   5      693.10      726.92     16.43 o 
  -1   2   5      971.95     1062.30     11.89 o 
   0   2   5      577.66      551.21      5.31 o 
   1   2   5      292.45      262.64      7.84 o 
   2   2   5       20.38       18.47      2.34 o 
   3   2   5        1.04        0.53      1.34 o 
   4   2   5       13.00       11.14      3.42 o 
   5   2   5      122.66      133.81      6.06 o 
   6   2   5       26.37       31.03      4.17 o 
   7   2   5       38.82       46.07      5.53 o 
  -6   3   5       41.78       57.35      7.70 o 
  -5   3   5      176.06      188.12     10.44 o 
  -4   3   5      203.57      186.56      9.56 o 
  -3   3   5      281.87      299.74     11.34 o 
  -2   3   5      220.40      221.37      9.32 o 
  -1   3   5     1526.14     1537.82     14.39 o 
   0   3   5      796.38      948.27     11.20 o 
   1   3   5       10.12        7.83      1.90 o 
   2   3   5      988.97      959.88     12.92 o 
   3   3   5      182.80      193.54      5.83 o 
   4   3   5      118.77      131.97      5.28 o 
   5   3   5       59.68       68.54      7.14 o 
   6   3   5       34.57       26.71      5.67 o 
  -6   4   5      122.32      124.72     10.11 o 
  -5   4   5       59.63       63.40      8.08 o 
  -4   4   5        5.09        4.41      3.40 o 
  -3   4   5        7.31        7.15      3.24 o 
  -2   4   5      128.91      140.77      7.81 o 
  -1   4   5      919.26      889.13     19.39 o 
   0   4   5      149.19      135.55      8.01 o 
   1   4   5     1101.46     1089.76     16.07 o 
   2   4   5      848.25      863.61     12.10 o 
   3   4   5      116.94      113.93      4.73 o 
   4   4   5       44.06       36.56      3.83 o 
   5   4   5      262.99      280.55      8.06 o 
   6   4   5       94.56       97.94      7.67 o 
   7   4   5        0.30       -2.17      3.26 o 
  -5   5   5      289.48      322.07     15.42 o 
  -4   5   5       73.37       84.13      8.87 o 
  -3   5   5      112.77       95.72      7.42 o 
  -2   5   5      526.48      550.91     16.51 o 
  -1   5   5      212.17      232.20     10.11 o 
   0   5   5        7.33        6.30      1.55 o 
   1   5   5       74.92       71.66      3.31 o 
   2   5   5       71.23       78.91      3.64 o 
   3   5   5      469.40      498.46      9.53 o 
   4   5   5      474.35      465.44      9.62 o 
   5   5   5       82.59       81.90      4.38 o 
   6   5   5       18.80       11.89      4.10 o 
   7   5   5       35.37       28.02      5.95 o 
  -4   6   5      224.62      229.03     12.93 o 
  -3   6   5      426.33      379.50     15.37 o 
  -2   6   5        1.13        0.65      2.74 o 
  -1   6   5       64.75       68.83      6.03 o 
   0   6   5      785.86      827.48     20.71 o 
   1   6   5       26.33       19.41      2.97 o 
   2   6   5       44.52       33.76      3.71 o 
   3   6   5       97.63       90.57      5.15 o 
   4   6   5      116.05      123.80      8.30 o 
   5   6   5       61.56       69.04      5.59 o 
   6   6   5      154.43      150.76      9.56 o 
   7   6   5       14.21       13.09      4.54 o 
  -4   7   5       59.09       58.80      8.81 o 
  -3   7   5      121.49      108.43      8.98 o 
  -2   7   5      338.29      365.94     14.95 o 
  -1   7   5      728.58      737.26     20.59 o 
   0   7   5       18.34       10.00      3.50 o 
   1   7   5      158.61      183.62      5.97 o 
   2   7   5      389.28      405.95      8.96 o 
   3   7   5      185.85      180.16      6.03 o 
   4   7   5       13.04        6.27      2.23 o 
   5   7   5      127.76      119.93      8.14 o 
   6   7   5      129.23      142.96      9.45 o 
   7   7   5        2.09       -0.61      3.42 o 
  -3   8   5        0.73        0.20      4.05 o 
  -2   8   5      263.87      238.01     12.90 o 
  -1   8   5       83.75       82.55      7.42 o 
   0   8   5       69.85       72.96      6.87 o 
   1   8   5       91.13       89.18      4.66 o 
   2   8   5      122.53      115.51      8.37 o 
   3   8   5      417.07      414.17     14.18 o 
   4   8   5      165.81      156.34      9.34 o 
   5   8   5       29.18       37.02      6.19 o 
   6   8   5       61.87       66.63      8.14 o 
   7   8   5       66.28       68.22      8.63 o 
  -1   9   5      149.70      155.00     10.54 o 
   0   9   5      262.17      288.55     13.47 o 
   1   9   5        1.78       -0.56      2.07 o 
   2   9   5       14.23       10.40      4.19 o 
   3   9   5       42.93       40.94      6.19 o 
   4   9   5       23.33       19.15      5.29 o 
   5   9   5       39.74       53.84      7.69 o 
   6   9   5      140.02      132.88     10.11 o 
   2  10   5      160.44      164.90     10.22 o 
   3  10   5      192.30      200.58     11.47 o 
   4  10   5        1.73        0.71      3.84 o 
   5  10   5       12.66        6.93      4.36 o 
  -5  -5   6       22.34       13.31      5.32 o 
  -4  -5   6        3.54        0.55      3.42 o 
  -3  -5   6       12.78        7.88      3.08 o 
  -2  -5   6       15.01       13.11      3.24 o 
  -1  -5   6       45.60       41.25      6.98 o 
   0  -5   6       23.61       31.47      6.82 o 
  -6  -4   6       36.16       29.19      6.10 o 
  -5  -4   6        4.10       -1.98      3.64 o 
  -4  -4   6       76.56       77.18      7.86 o 
  -3  -4   6      127.00      117.90      5.55 o 
  -2  -4   6       62.77       66.63      4.75 o 
  -1  -4   6      112.80      107.13      8.32 o 
   0  -4   6       71.54       63.24      7.94 o 
   1  -4   6       35.58       46.69      7.32 o 
   2  -4   6       19.14       17.85      6.28 o 
  -6  -3   6        8.98        5.58      4.36 o 
  -5  -3   6      121.53      106.48      7.72 o 
  -4  -3   6       72.89       78.43      6.57 o 
  -3  -3   6        6.42        1.81      1.79 o 
  -2  -3   6       46.65       40.50      3.88 o 
  -1  -3   6       32.49       21.25      3.10 o 
   0  -3   6       33.50       33.54      5.77 o 
   1  -3   6      274.13      280.73     13.12 o 
   2  -3   6      380.77      355.69     15.39 o 
   3  -3   6        7.74        5.58      5.42 o 
  -6  -2   6       10.05        6.17      3.91 o 
  -5  -2   6       39.61       34.48      5.61 o 
  -4  -2   6      127.43      121.29      7.55 o 
  -3  -2   6      276.28      275.80     10.41 o 
  -2  -2   6      145.22      140.40      5.22 o 
  -1  -2   6        0.69       -0.70      1.29 o 
   0  -2   6       35.61       25.39      2.57 o 
   1  -2   6       29.44       43.25      6.19 o 
   2  -2   6       87.46       93.49      7.69 o 
   3  -2   6      164.87      170.78     10.99 o 
   4  -2   6      194.94      193.82     12.18 o 
  -7  -1   6       27.98       19.52      5.02 o 
  -6  -1   6      114.87      127.87      8.54 o 
  -5  -1   6        0.93        0.58      2.71 o 
  -4  -1   6      109.01       98.79      6.71 o 
  -3  -1   6      479.59      510.88      9.53 o 
  -2  -1   6      199.73      191.24      4.51 o 
  -1  -1   6       30.13       24.80      3.60 o 
   0  -1   6       41.26       39.95      2.74 o 
   1  -1   6      104.74      109.77      5.02 o 
   2  -1   6       27.57       27.69      5.25 o 
   3  -1   6       23.45       21.39      5.09 o 
   4  -1   6        2.46        4.98      4.43 o 
   5  -1   6       77.70       84.21      9.99 o 
  -7   0   6        7.82       11.81      4.55 o 
  -6   0   6        1.53       -1.09      2.68 o 
  -5   0   6      178.19      177.46      9.26 o 
  -4   0   6       64.93       74.88      4.04 o 
  -3   0   6       50.65       49.43      6.66 o 
  -2   0   6     1424.36     1421.11     13.01 o 
  -1   0   6      399.55      417.79      6.37 o 
   0   0   6       31.61       28.19      5.87 o 
   1   0   6      153.02      159.85      5.54 o 
   2   0   6      447.97      470.46     10.21 o 
   3   0   6       99.87       98.73      7.40 o 
   4   0   6       21.22       25.06      5.59 o 
   5   0   6       13.89       23.28      6.21 o 
  -6   1   6        0.86       -3.97      2.65 o 
  -5   1   6       31.61       20.73      3.43 o 
  -4   1   6       26.94       21.13      3.69 o 
  -3   1   6      228.24      238.27      6.59 o 
  -2   1   6      216.40      222.70      6.24 o 
  -1   1   6      137.18      137.22      5.60 o 
   0   1   6       51.68       43.39      2.09 o 
   1   1   6      346.96      324.77      7.53 o 
   2   1   6      242.72      218.40      6.60 o 
   3   1   6      165.17      156.86      6.08 o 
   4   1   6      266.95      263.12     11.94 o 
   5   1   6       20.22       29.44      6.30 o 
   6   1   6       26.46       26.40      6.40 o 
  -6   2   6      273.48      286.92     13.31 o 
  -5   2   6        0.58       -1.98      2.73 o 
  -4   2   6        2.82        1.59      2.57 o 
  -3   2   6       33.38       43.55      5.43 o 
  -2   2   6      105.49      122.25      6.98 o 
  -1   2   6      414.14      410.02      5.63 o 
   0   2   6      608.67      647.48      7.42 o 
   1   2   6      157.27      176.46      3.19 o 
   2   2   6        1.98        2.06      1.16 o 
   3   2   6       81.69       80.60      3.53 o 
   4   2   6        3.96        4.57      2.05 o 
   5   2   6      138.16      128.18      6.30 o 
   6   2   6       79.95       93.13      6.91 o 
  -6   3   6       64.88       89.86      9.40 o 
  -5   3   6      505.64      502.73     17.37 o 
  -4   3   6      299.81      307.91     12.96 o 
  -3   3   6       83.22       83.00      6.35 o 
  -2   3   6      120.63      105.63      6.84 o 
  -1   3   6       29.58       25.77      4.10 o 
   0   3   6      327.32      346.16     11.36 o 
   1   3   6      614.45      649.12      7.07 o 
   2   3   6      706.11      680.40     11.99 o 
   3   3   6      107.83      101.08      4.61 o 
   4   3   6        0.71        1.44      1.67 o 
   5   3   6        7.35        7.62      3.70 o 
   6   3   6       32.62       36.73      4.56 o 
   7   3   6       16.39       15.00      4.01 o 
  -5   4   6      142.39      136.91      9.59 o 
  -4   4   6      149.66      157.69      9.67 o 
  -3   4   6      177.35      183.03     10.00 o 
  -2   4   6      192.73      198.00      9.59 o 
  -1   4   6     1009.90     1051.64     22.37 o 
   0   4   6       81.99       73.41      3.12 o 
   1   4   6      304.32      296.70      6.65 o 
   2   4   6     1244.04     1292.59     16.32 o 
   3   4   6       55.46       56.91      3.50 o 
   4   4   6       18.46       14.32      4.24 o 
   5   4   6      159.03      165.40      6.63 o 
   6   4   6       99.00       81.47      7.40 o 
   7   4   6        0.32       -1.73      3.42 o 
  -5   5   6       23.96       31.82      7.03 o 
  -4   5   6      222.79      223.26     12.14 o 
  -3   5   6       67.80       58.42      7.14 o 
  -2   5   6       19.91       20.21      4.62 o 
  -1   5   6       38.89       31.05      5.02 o 
   0   5   6      140.09      149.09      8.06 o 
   1   5   6      387.75      385.32      7.83 o 
   2   5   6      320.16      300.91      7.28 o 
   3   5   6      600.16      617.42     11.29 o 
   4   5   6      103.52      116.25      5.17 o 
   5   5   6       64.45       70.74      4.44 o 
   6   5   6       44.11       49.38      6.85 o 
   7   5   6       44.89       45.66      7.69 o 
  -4   6   6       72.03       67.57      8.74 o 
  -3   6   6      226.74      214.40     11.86 o 
  -2   6   6      162.85      184.50     10.54 o 
  -1   6   6       16.04        3.73      2.79 o 
   0   6   6      180.45      180.62      9.31 o 
   1   6   6      114.26      116.11      4.63 o 
   2   6   6      165.92      168.16      5.66 o 
   3   6   6       15.72       17.39      4.49 o 
   4   6   6       14.77       13.43      3.99 o 
   5   6   6      191.95      175.84     11.44 o 
   6   6   6      152.38      139.48      9.34 o 
   7   6   6       18.33       21.96      5.56 o 
  -3   7   6       92.56       88.07      9.77 o 
  -2   7   6      291.53      272.71     13.45 o 
  -1   7   6      951.90      930.54     24.12 o 
   0   7   6       28.77       23.78      4.84 o 
   1   7   6        2.02        0.97      1.79 o 
   2   7   6      810.42      836.84     16.68 o 
   3   7   6       35.91       34.73      3.63 o 
   4   7   6        3.09        1.45      1.93 o 
   5   7   6       41.25       38.92      6.03 o 
   6   7   6       76.39       68.20      8.33 o 
   7   7   6       25.91       25.44      6.47 o 
  -2   8   6      112.89      133.27     10.19 o 
  -1   8   6      209.54      216.81     12.10 o 
   0   8   6      320.64      339.73     14.10 o 
   1   8   6      435.82      431.91     15.29 o 
   2   8   6       17.36       10.50      2.63 o 
   3   8   6      137.08      143.09      5.79 o 
   4   8   6      143.17      152.76      9.26 o 
   5   8   6       21.23       19.08      4.98 o 
   6   8   6       12.60       20.48      5.48 o 
  -1   9   6       13.47       16.78      5.45 o 
   0   9   6      201.84      180.56     10.84 o 
   1   9   6       43.48       34.80      6.33 o 
   2   9   6       76.74       78.50      4.80 o 
   3   9   6       70.89       83.59      7.10 o 
   4   9   6       36.90       45.49      6.82 o 
   5   9   6       92.56       90.92      8.02 o 
   6   9   6      109.29      107.03      9.20 o 
   3  10   6       16.66       19.99      5.51 o 
   4  10   6        0.62        0.39      3.78 o 
  -4  -4   7       64.50       88.74      8.87 o 
  -3  -4   7       54.48       67.50      7.64 o 
  -2  -4   7        2.22       -1.41      2.26 o 
  -1  -4   7        4.93       -1.94      3.86 o 
   0  -4   7       19.03       17.55      5.78 o 
  -5  -3   7       10.05        4.52      3.81 o 
  -4  -3   7       48.50       47.46      6.51 o 
  -3  -3   7       31.64       47.82      6.55 o 
  -2  -3   7       71.11       63.99      9.18 o 
  -1  -3   7      121.35      122.28      7.66 o 
   0  -3   7       78.85       88.84      9.20 o 
   1  -3   7       42.25       74.71      9.12 o 
   2  -3   7       57.99       53.81      8.84 o 
  -6  -2   7        6.67        5.65      4.36 o 
  -5  -2   7        3.81        0.39      3.42 o 
  -4  -2   7        5.36        5.42      3.70 o 
  -3  -2   7      216.70      173.30      8.84 o 
  -2  -2   7       86.62       87.09      5.38 o 
  -1  -2   7        4.29        1.49      1.65 o 
   0  -2   7       31.22       39.85      4.17 o 
   1  -2   7       28.62       26.53      5.83 o 
   2  -2   7       35.30       29.20      6.36 o 
   3  -2   7      106.52      108.29     11.17 o 
  -6  -1   7      104.05      102.04      8.14 o 
  -5  -1   7        9.49        9.59      4.08 o 
  -4  -1   7        3.96       -3.26      2.73 o 
  -3  -1   7       20.54       32.02      4.87 o 
  -2  -1   7      162.08      156.98      5.55 o 
  -1  -1   7      480.64      458.46      7.72 o 
   0  -1   7       29.56       39.65      3.66 o 
   1  -1   7        0.64        0.48      1.89 o 
   2  -1   7        1.05       -4.32      2.88 o 
   3  -1   7        1.09        1.62      4.16 o 
   4  -1   7       22.61       16.27      5.83 o 
  -6   0   7       15.98       14.33      4.62 o 
  -5   0   7       47.87       37.95      5.83 o 
  -4   0   7      244.63      232.89     10.24 o 
  -3   0   7        0.78       -0.97      1.61 o 
  -2   0   7      139.33      132.74      5.02 o 
  -1   0   7      605.22      627.04      8.64 o 
   0   0   7      112.14      109.70      4.74 o 
   1   0   7       21.45       18.63      2.83 o 
   2   0   7       85.57       85.10      5.52 o 
   3   0   7       17.48       14.68      4.38 o 
   4   0   7        3.98       -0.30      3.91 o 
   5   0   7       27.61       27.83      6.96 o 
  -6   1   7       65.93       67.56      7.86 o 
  -5   1   7       72.32       80.91      5.84 o 
  -4   1   7        2.94        1.48      1.94 o 
  -3   1   7      200.19      216.74      8.34 o 
  -2   1   7      312.30      322.30     10.12 o 
  -1   1   7       45.62       52.20      3.36 o 
   0   1   7      620.46      623.91      8.25 o 
   1   1   7      562.71      542.74     10.63 o 
   2   1   7       30.01       27.70      3.32 o 
   3   1   7        8.57        7.38      2.63 o 
   4   1   7      214.42      215.06     11.55 o 
   5   1   7       52.41       52.69      7.97 o 
  -6   2   7       76.86       70.64      5.72 o 
  -5   2   7       26.02       30.29      5.70 o 
  -4   2   7        0.82       -1.69      1.73 o 
  -3   2   7        3.33        3.16      1.78 o 
  -2   2   7      173.15      144.32      9.63 o 
  -1   2   7      431.99      419.39      8.33 o 
   0   2   7        4.22        4.24      1.21 o 
   1   2   7      263.11      258.32     10.56 o 
   2   2   7      177.67      171.22     10.86 o 
   3   2   7       28.07       25.74      4.13 o 
   4   2   7       59.21       72.45      4.72 o 
   5   2   7      127.85      135.19     12.29 o 
   6   2   7       63.84       64.24      8.84 o 
  -6   3   7       35.03       48.06      7.88 o 
  -5   3   7      167.90      164.05     10.25 o 
  -4   3   7      380.04      381.85     14.65 o 
  -3   3   7        0.82        1.23      2.57 o 
  -2   3   7        2.19        8.38      3.18 o 
  -1   3   7       17.60       13.82      2.19 o 
   0   3   7       69.48       66.71      2.52 o 
   1   3   7      283.11      277.55      5.57 o 
   2   3   7      361.36      375.78     11.94 o 
   3   3   7       84.32       85.39      3.76 o 
   4   3   7        0.73       -0.53      1.66 o 
   5   3   7       17.65       21.13      3.77 o 
   6   3   7        8.63        7.66      3.37 o 
  -5   4   7       68.15       84.95      9.61 o 
  -4   4   7       33.43       40.21      6.51 o 
  -3   4   7      739.10      746.49     20.87 o 
  -2   4   7      820.76      778.82     20.38 o 
  -1   4   7       28.65       23.53      4.47 o 
   0   4   7        9.13        6.85      3.01 o 
   1   4   7       16.02       16.32      7.09 o 
   2   4   7      158.56      170.60      9.88 o 
   3   4   7      245.60      251.52      7.50 o 
   4   4   7      242.94      254.94      8.08 o 
   5   4   7       21.75       18.90      3.47 o 
  -5   5   7        3.50        0.54      4.63 o 
  -4   5   7       16.81       19.12      5.45 o 
  -3   5   7      143.99      151.12      9.75 o 
  -2   5   7      328.89      324.03     13.44 o 
  -1   5   7      304.85      330.90     13.01 o 
   0   5   7       50.69       65.79      7.04 o 
   1   5   7      568.65      580.38     10.29 o 
   2   5   7      130.15      122.63      9.72 o 
   3   5   7      119.46      113.51      5.10 o 
   4   5   7      241.10      255.24      7.93 o 
   5   5   7       61.85       57.54      5.25 o 
   6   5   7       16.43       10.49      4.71 o 
  -4   6   7       10.07        8.29      4.62 o 
  -3   6   7       37.99       43.65      7.07 o 
  -2   6   7      290.34      290.44     13.37 o 
  -1   6   7       96.03       98.59      7.69 o 
   0   6   7       49.35       46.47      6.35 o 
   1   6   7        1.04       -2.03      2.16 o 
   2   6   7      178.54      168.65      5.92 o 
   3   6   7      357.55      387.15      9.36 o 
   4   6   7       18.11       16.89      2.97 o 
   5   6   7      168.08      157.65      6.66 o 
   6   6   7      109.49      112.97      7.59 o 
  -3   7   7       88.79       90.27      8.82 o 
  -2   7   7      125.32      117.26      9.14 o 
  -1   7   7      318.48      305.16     13.86 o 
   0   7   7       68.95       69.48      6.68 o 
   1   7   7       24.61       13.69      4.16 o 
   2   7   7      184.55      180.75      6.34 o 
   3   7   7       98.49       90.39      4.69 o 
   4   7   7       18.04       18.71      3.69 o 
   5   7   7       19.47       16.67      3.41 o 
   6   7   7       34.37       42.40      6.82 o 
  -2   8   7      157.85      147.59     10.79 o 
  -1   8   7      231.39      237.24     12.74 o 
   0   8   7      144.47      125.13      8.93 o 
   1   8   7      530.51      477.18     16.65 o 
   2   8   7       11.24        8.87      3.89 o 
   3   8   7        0.88        0.21      2.02 o 
   4   8   7      135.37      142.77      7.36 o 
   5   8   7       57.45       50.99      6.99 o 
   6   8   7        0.67        0.27      3.61 o 
  -1   9   7       11.62       11.97      5.01 o 
   0   9   7       81.18       82.79      7.81 o 
   1   9   7       79.04       78.21      8.84 o 
   2   9   7      382.93      398.88     15.36 o 
   3   9   7      248.59      248.29     11.72 o 
   4   9   7        6.43        5.32      3.84 o 
   5   9   7       64.47       68.35      8.21 o 
   1  10   7        4.84        5.53      3.86 o 
  -4  -3   8       33.98       35.00      6.38 o 
  -3  -3   8       80.10       83.80      7.15 o 
  -2  -3   8      133.65      132.16      8.66 o 
  -1  -3   8       24.90       23.89      4.78 o 
   0  -3   8        0.27       -3.39      3.99 o 
  -5  -2   8       22.88       22.64      5.47 o 
  -4  -2   8       17.18       13.04      4.39 o 
  -3  -2   8       31.35       26.23      5.02 o 
  -2  -2   8       79.06       71.01      6.11 o 
  -1  -2   8       11.86       16.47      4.92 o 
   0  -2   8       75.45       74.79      5.46 o 
   1  -2   8       94.97       84.70      9.34 o 
   2  -2   8       25.85       19.97      6.05 o 
  -5  -1   8       16.54       18.70      4.98 o 
  -4  -1   8        0.32       -1.21      2.99 o 
  -3  -1   8       37.59       44.70      5.84 o 
  -2  -1   8       10.62        2.82      2.73 o 
  -1  -1   8       94.14       87.96      6.13 o 
   0  -1   8      131.26      144.38      6.27 o 
   1  -1   8        1.39       -1.00      2.14 o 
   2  -1   8        3.65        3.54      4.28 o 
   3  -1   8       21.31       16.81      5.88 o 
  -5   0   8       42.05       36.97      6.11 o 
  -4   0   8      148.53      166.16      9.39 o 
  -3   0   8       20.41       30.20      3.53 o 
  -2   0   8        0.64       -0.02      1.75 o 
  -1   0   8        4.73        9.65      2.39 o 
   0   0   8      124.34      133.50      5.72 o 
   1   0   8      349.22      340.02      9.48 o 
   2   0   8       19.14       17.73      3.52 o 
   3   0   8        3.25        3.53      3.78 o 
   4   0   8        0.34        1.26      4.24 o 
  -5   1   8       75.38       71.06      7.80 o 
  -4   1   8       24.57       23.74      3.49 o 
  -3   1   8      113.02      104.70     12.15 o 
  -2   1   8      207.25      200.82      7.58 o 
  -1   1   8        2.99        0.75      1.67 o 
   0   1   8      118.96      115.18      5.19 o 
   1   1   8      278.26      290.77      8.33 o 
   2   1   8      164.30      160.53      7.11 o 
   3   1   8       10.37        8.87      3.19 o 
   4   1   8        5.95        1.21      4.13 o 
  -5   2   8       45.88       50.85      5.08 o 
  -4   2   8       84.84       88.41      8.00 o 
  -3   2   8      190.51      196.89      6.78 o 
  -2   2   8        1.61        0.88      1.59 o 
  -1   2   8      148.53      163.08      5.56 o 
   0   2   8      252.56      270.87     11.42 o 
   1   2   8       41.66       47.77      4.12 o 
   2   2   8      306.49      292.44      8.59 o 
   3   2   8      195.26      196.71      7.80 o 
   4   2   8        4.53        0.13      2.57 o 
   5   2   8       14.89       12.07      5.21 o 
  -5   3   8       17.52       21.94      5.73 o 
  -4   3   8      124.95      106.64      8.43 o 
  -3   3   8        3.95        2.18      2.09 o 
  -2   3   8       15.56       13.32      8.05 o 
  -1   3   8       21.69       17.57      2.63 o 
   0   3   8       24.85       18.30      4.49 o 
   1   3   8      437.39      419.87      9.38 o 
   2   3   8       91.13       89.66      3.92 o 
   3   3   8       20.95       20.98      2.80 o 
   4   3   8       65.52       78.51      6.75 o 
   5   3   8       43.34       41.17      5.34 o 
  -5   4   8       63.26       56.04      8.00 o 
  -4   4   8       67.43       75.88      7.42 o 
  -3   4   8      223.28      241.25     12.18 o 
  -2   4   8      444.67      411.10     15.11 o 
  -1   4   8       12.73       15.83      4.33 o 
   0   4   8       11.56        5.99      3.26 o 
   1   4   8        2.87        3.09      2.98 o 
   2   4   8      191.45      196.54      5.46 o 
   3   4   8       61.79       63.38      4.10 o 
   4   4   8       89.04       83.63      4.29 o 
   5   4   8       90.85      101.06      4.96 o 
  -4   5   8        2.52        1.58      3.80 o 
  -3   5   8      101.25      101.96      8.35 o 
  -2   5   8      130.43      132.68      9.07 o 
  -1   5   8      650.81      605.46     18.60 o 
   0   5   8      480.14      464.37     15.92 o 
   1   5   8       99.19      112.21      8.05 o 
   2   5   8        3.89        3.29      2.13 o 
   3   5   8        2.40        2.09      2.07 o 
   4   5   8       92.84       92.66      5.31 o 
   5   5   8      125.74      111.95      6.15 o 
   6   5   8       50.74       43.80      5.29 o 
  -3   6   8        1.07        1.28      3.73 o 
  -2   6   8      108.12      124.93      9.10 o 
  -1   6   8      157.45      148.62      9.62 o 
   0   6   8      111.56      107.25      8.02 o 
   1   6   8      398.63      391.89     14.85 o 
   2   6   8       86.80       91.67      7.36 o 
   3   6   8       73.03       69.27      4.45 o 
   4   6   8       45.90       49.86      4.71 o 
   5   6   8       62.81       65.62      5.67 o 
   6   6   8       61.18       71.20      6.29 o 
  -3   7   8        8.80        4.54      4.19 o 
  -2   7   8       23.56       16.21      5.53 o 
  -1   7   8       49.04       42.20      6.87 o 
   0   7   8      187.04      189.21     10.81 o 
   1   7   8       65.82       63.38      7.66 o 
   2   7   8       74.54       62.61      7.50 o 
   3   7   8        0.97        0.23      2.08 o 
   4   7   8       44.16       49.74      8.97 o 
   5   7   8      128.29      126.13      8.98 o 
  -2   8   8       91.04      111.82      9.72 o 
  -1   8   8       68.12       70.85      8.76 o 
   0   8   8       62.45       64.94      8.08 o 
   1   8   8      304.73      316.25     14.13 o 
   2   8   8       41.85       36.81      6.06 o 
   3   8   8       11.69        3.60      2.50 o 
   4   8   8       38.32       39.39      5.51 o 
   5   8   8       39.83       47.03      7.42 o 
   0   9   8       92.78      102.48      9.15 o 
   1   9   8      152.15      153.07     10.60 o 
   2   9   8      159.42      150.92     10.05 o 
   3   9   8      263.66      260.49     12.76 o 
   4   9   8        1.65        3.83      3.87 o 
  -2  -2   9       56.11       42.77      6.40 o 
  -4  -1   9       18.57       21.15      5.10 o 
  -3  -1   9       22.88       20.34      4.77 o 
  -2  -1   9       31.83       28.37      5.34 o 
   0  -1   9       34.86       54.25      7.31 o 
   1  -1   9       23.67       23.68      4.20 o 
  -4   0   9       10.18       12.32      4.25 o 
  -3   0   9       25.67       24.82      5.17 o 
  -2   0   9        5.68        5.53      2.56 o 
  -1   0   9       13.05       16.49      4.38 o 
   0   0   9        8.77        9.28      4.22 o 
   1   0   9      113.03      101.37      7.63 o 
   2   0   9       51.05       51.46      5.37 o 
  -4   1   9        5.64        8.08      3.84 o 
  -3   1   9       56.86       57.19      8.39 o 
  -2   1   9      318.24      309.04      8.55 o 
  -1   1   9        0.49        1.78      3.12 o 
   0   1   9        2.78       -1.67      2.80 o 
   1   1   9       42.76       49.59     14.37 o 
   2   1   9       37.32       38.69      4.67 o 
   3   1   9      120.97      128.50      6.89 o 
  -4   2   9      108.48      115.18      5.99 o 
  -3   2   9      135.28      130.98      8.13 o 
  -2   2   9       30.58       18.82      3.30 o 
  -1   2   9       88.90       75.43      6.79 o 
   0   2   9      155.70      152.30      9.47 o 
   1   2   9        4.39        3.87      3.20 o 
   2   2   9       42.83       35.54      6.16 o 
   3   2   9      117.18      126.22     10.44 o 
   4   2   9       81.83       95.60      6.67 o 
  -4   3   9        5.58        3.57      3.21 o 
  -3   3   9      143.52      146.95      7.33 o 
  -2   3   9      113.62      120.41      5.48 o 
  -1   3   9       85.50       89.88      7.61 o 
   0   3   9       10.73        9.06      3.78 o 
   1   3   9      112.84      113.24      8.27 o 
   2   3   9       71.08       72.41      4.72 o 
   3   3   9       32.93       39.98      4.63 o 
   4   3   9       85.57       73.69      6.26 o 
  -4   4   9        7.32        4.73      4.55 o 
  -3   4   9       24.97       22.02      5.98 o 
  -2   4   9      214.45      183.89      6.67 o 
  -1   4   9        1.82       -0.82      2.65 o 
   0   4   9       10.06       20.87      4.93 o 
   1   4   9       39.68       47.79      6.88 o 
   2   4   9       16.18       14.40      3.87 o 
   3   4   9      159.83      170.53      5.88 o 
   4   4   9       47.25       63.95      4.92 o 
   5   4   9       16.78       16.95      3.46 o 
  -3   5   9      112.89      106.07      9.12 o 
  -2   5   9       54.94       73.73      8.62 o 
  -1   5   9      277.57      255.00     12.55 o 
   0   5   9      278.40      259.71     12.59 o 
   1   5   9        2.40       -0.41      3.04 o 
   2   5   9        4.32        8.92      4.17 o 
   3   5   9        2.48       -1.35      2.88 o 
   4   5   9       34.23       25.88      3.99 o 
   5   5   9       85.24       76.87      5.92 o 
  -3   6   9       78.24       63.98      8.73 o 
  -2   6   9        6.38        4.38      3.83 o 
  -1   6   9       72.15       75.67      8.73 o 
   0   6   9      118.62      119.74      8.87 o 
   1   6   9      453.17      441.93     16.73 o 
   2   6   9      296.74      289.89     13.42 o 
   3   6   9       28.05       34.12      4.74 o 
   4   6   9        3.54       -1.48      2.34 o 
   5   6   9        2.54        2.58      2.95 o 
  -2   7   9      111.35      115.48      9.70 o 
  -1   7   9        1.01       -0.95      3.47 o 
   0   7   9       28.26       27.22      5.91 o 
   1   7   9      169.33      176.61     10.90 o 
   2   7   9      154.63      146.88     10.03 o 
   3   7   9       92.60      101.39      8.40 o 
   4   7   9       35.23       38.55      5.37 o 
  -1   8   9       21.16       19.48      5.88 o 
   0   8   9        0.82       -1.10      3.34 o 
   1   8   9       52.54       44.29      7.28 o 
   2   8   9      210.01      227.50     12.66 o 
   3   8   9        3.60        2.22      3.78 o 
   4   8   9       19.99       18.29      4.61 o 
   1   9   9       75.57       78.03      9.58 o 
   3   9   9      129.24      123.00      9.72 o 
  -1   0  10       44.23       38.26      6.33 o 
   0   0  10       13.71       13.06      4.98 o 
  -2   1  10        3.25        4.14      3.89 o 
  -1   1  10       34.88       37.32      6.65 o 
   0   1  10        7.32       11.31      5.09 o 
   1   1  10        5.99        9.28      4.76 o 
  -3   2  10       56.10       66.30      8.38 o 
  -2   2  10       17.29       11.53      4.76 o 
  -1   2  10       27.61       37.57      6.69 o 
   0   2  10      199.08      214.18     11.81 o 
   1   2  10        9.22       13.22      4.82 o 
   2   2  10        5.48        5.59      4.28 o 
  -3   3  10       27.15       36.39      6.87 o 
  -2   3  10      164.51      164.54     10.71 o 
  -1   3  10      149.54      146.11      9.73 o 
   0   3  10        2.21       -0.88      3.69 o 
   1   3  10      120.40      120.15      9.18 o 
   2   3  10       87.14       87.75      8.14 o 
   3   3  10        7.20        6.01      3.02 o 
  -3   4  10        1.32       -1.21      3.53 o 
  -2   4  10        8.08        4.43      4.39 o 
  -1   4  10       92.63       95.90      8.35 o 
   0   4  10      128.54      137.26      9.67 o 
   1   4  10       73.73       93.68      9.51 o 
   2   4  10        0.93        1.81      3.43 o 
   3   4  10       54.19       62.25      5.83 o 
  -2   5  10       31.54       29.17      6.32 o 
  -1   5  10        0.54       -1.10      3.34 o 
   0   5  10      171.00      179.21     11.34 o 
   1   5  10       21.52       14.03      5.12 o 
   2   5  10        1.00        0.08      3.36 o 
   3   5  10        5.48        5.53      3.86 o 
  -2   6  10       68.95       76.10      9.48 o 
  -1   6  10      103.74      103.60      8.95 o 
   0   6  10       21.52       28.90      6.58 o 
   1   6  10      226.58      236.90     12.93 o 
   2   6  10      145.81      140.30     10.13 o 
   3   6  10        0.42       -3.21      3.31 o 
  -1   7  10       48.01       56.12      8.22 o 
   0   7  10       20.78       22.10      6.17 o 
   1   7  10       35.67       25.41      6.25 o 
   2   7  10       59.94       59.05      8.27 o 
   3   7  10      247.99      253.57     13.74 o 
   1   8  10        2.98        3.67      4.03 o 
   2   8  10       13.53        3.34      4.35 o 
   0   3  11       24.18       28.40      6.46 o 
  -1   4  11       31.17       36.87      7.50 o 
   0   4  11       87.83       89.82      8.55 o 
   1   4  11      122.34      106.91      9.32 o 
   0   5  11        7.21        7.29      4.58 o 
   1   5  11       48.33       54.23      8.46 o 
                                                 
